# Supplementary material for: Quantitative dissection of Agrobacterium T-DNA expression in single plant cells reveals density-dependent synergy and antagonism
Source: Nat Plants. 2025 May 12;11(5):1060–73. doi: 10.1038/s41477-025-01996-w (PMC12095076; doi:10.1038/s41477-025-01996-w)
Supplement: Supplementary file 3 — Processed microscopy data. [file 41477_2025_1996_MOESM3_ESM.xlsx]

## Sheet: Sheet1
	Experiment_ID	Date	Description	Figure	plantNames	ODdict	System	Channel 1	Channel 2	Channel 3
0	1	8282023	GFP and RFP dilution using EV to achieve different total ODs	Main Fig. 2	OD01_plant1,OD01_plant2,OD01_plant3,OD01_plant4	{"inf1": 0.002, "inf2": 0.005, "inf3": 0.01, "inf4": 0.02, "inf5": 0.05, "inf6": 0.1}	LeicaDM6B widefield	BFP	GFP	RFP
1	2	8282023	GFP and RFP dilution using EV to achieve different total ODs	Main Fig. 2	OD05_plant1,OD05_plant2,OD05_plant3	{"inf1": 0.002, "inf2": 0.005, "inf3": 0.01, "inf4": 0.02, "inf5": 0.05, "inf6": 0.1,"inf7": 0.2, "inf8": 0.5}	LeicaDM6B widefield	BFP	GFP	RFP
2	3	8282023	GFP and RFP dilution using EV to achieve different total ODs	Main Fig. 2	OD2_plant1,OD2_plant2,OD2_plant3	{"inf1": 0.002, "inf2": 0.005, "inf3": 0.01, "inf4": 0.02, "inf5": 0.05, "inf6": 0.1,"inf7": 0.2, "inf8": 0.5, "inf9": 1}	LeicaDM6B widefield	BFP	GFP	RFP
3	4	9192023	GFP and RFP dilution using EV to achieve different total ODs	Main Fig. 2	OD01_plant5,OD01_plant6,OD01_plant7	{"inf1": 0.002, "inf2": 0.005, "inf3": 0.01, "inf4": 0.02, "inf5": 0.05, "inf6": 0.1,"inf7": 0.2, "inf8": 0.5}	LeicaDM6B widefield	BFP	GFP	RFP
4	5	9192023	GFP and RFP dilution using EV to achieve different total ODs	Main Fig. 2	OD05_plant4,OD05_plant6	{"inf1": 0.002, "inf2": 0.005, "inf3": 0.01, "inf4": 0.02, "inf5": 0.05, "inf6": 0.1,"inf7": 0.2, "inf8": 0.5}	LeicaDM6B widefield	BFP	GFP	RFP
5	6	9192023	GFP and RFP dilution using EV to achieve different total ODs	Main Fig. 2	OD2_plant4,OD2_plant5,OD2_plant6,OD2_plant7	{"inf1": 0.002, "inf2": 0.005, "inf3": 0.01, "inf4": 0.02, "inf5": 0.05}	LeicaDM6B widefield	BFP	GFP	RFP
6	7	10162023	Dilution of BiBi strain carrying GFP in pVS1 and RFP in BBR1, the total OD was kept constant at 0.5 using EV	Main Fig. 5	OD05_BiBi656-614_plant1,OD05_BiBi656-614_plant2,OD05_BiBi656-614_plant3,OD05_BiBi656-614_plant4	{"inf1": 0.002, "inf2": 0.005, "inf3": 0.01, "inf4": 0.02, "inf5": 0.05, "inf6": 0.1,"inf7": 0.2, "inf8": 0.5}	LeicaDM6B widefield	BFP	GFP	RFP
7	8	10162023	Dilution of two reporter strains carrying GFP in pVS1 and RFP in BBR1, the total OD was kept constant at 0.5 using EV	Main Fig. 5	OD05_sep656-614_plant1,OD05_sep656-614_plant2,OD05_sep656-614_plant3,OD05_sep656-614_plant4	{"inf1": 0.002, "inf2": 0.005, "inf3": 0.01, "inf4": 0.02, "inf5": 0.05, "inf6": 0.1,"inf7": 0.2, "inf8": 0.5}	LeicaDM6B widefield	BFP	GFP	RFP
8	9	10232023	GFP and RFP dilution using EV to achieve different total ODs	Main Fig. 2	OD005_plant1,OD005_plant2,OD005_plant3,OD005_plant4	{"inf1": 0.001, "inf2": 0.002, "inf3": 0.005, "inf4": 0.01, "inf5": 0.02, "inf6": 0.05}	LeicaDM6B widefield	BFP	GFP	RFP
9	10	10232023	Dilution of BiBi strain carrying RFP in pVS1 and GFP in BBR1, the total OD was kept constant at 0.5 using EV	Main Fig. 5	OD05_BiBi654-514_plant1,OD05_BiBi654-514_plant2,OD05_BiBi654-514_plant3,OD05_BiBi654-514_plant4	{"inf1": 0.002, "inf2": 0.005, "inf3": 0.01, "inf4": 0.02, "inf5": 0.05, "inf6": 0.1,"inf7": 0.2, "inf8": 0.5}	LeicaDM6B widefield	BFP	GFP	RFP
10	11	10232023	Dilution of two reporter strains carrying RFP in pVS1 and GFP in BBR1, the total OD was kept constant at 0.5 using EV	Main Fig. 5	OD05_sep654-514_plant1,OD05_sep654-514_plant2,OD05_sep654-514_plant3,OD05_sep654-514_plant4	{"inf1": 0.002, "inf2": 0.005, "inf3": 0.01, "inf4": 0.02, "inf5": 0.05, "inf6": 0.1,"inf7": 0.2, "inf8": 0.5}	LeicaDM6B widefield	BFP	GFP	RFP
11	12	11202023	GFP and RFP dilution using EV to achieve different total ODs	Main Fig. 2	OD3_plant1,OD3_plant2,OD3_plant3,OD3_plant4,OD3_plant5,OD3_plant6	{"inf1": 0.05, "inf2": 0.01, "inf3": 0.05, "inf4": 0.1, "inf5": 0.5, "inf6": 1,"inf7": 2, "inf8": 3}	LeicaDM6B widefield	BFP	GFP	RFP
12	13	11202023	Dilution of BiBi strain carrying RFP in pVS1 and GFP in BBR1, the total OD was kept constant at 0.5 using EV	Main Fig. 5	OD05_BiBi654-514_plant5,OD05_BiBi654-514_plant6,OD05_BiBi654-514_plant7,OD05_BiBi654-514_plant8,OD05_BiBi654-514_plant9,OD05_BiBi654-514_plant10	{"inf1": 0.002, "inf2": 0.005, "inf3": 0.01, "inf4": 0.02, "inf5": 0.05, "inf6": 0.1,"inf7": 0.2, "inf8": 0.5}	LeicaDM6B widefield	BFP	GFP	RFP
13	14	12042023	GFP and RFP dilution using EV to achieve different total ODs	Main Fig. 2	OD1_plant1,OD1_plant2,OD1_plant3	{"inf1": 0.002, "inf2": 0.005, "inf3": 0.01, "inf4": 0.02, "inf5": 0.05, "inf6": 0.1,"inf7": 0.2, "inf8": 0.5}	LeicaDM6B widefield	BFP	GFP	RFP
14	15	12042023	Dilution of BiBi strain carrying GFP in pVS1 and RFP in BBR1, the total OD was kept constant at 0.5 using EV	Main Fig. 5	OD05_BiBi656-614_plant5,OD05_BiBi656-614_plant6,OD05_BiBi656-614_plant7	{"inf1": 0.002, "inf2": 0.005, "inf3": 0.01, "inf4": 0.02, "inf5": 0.05, "inf6": 0.1,"inf7": 0.2, "inf8": 0.5}	LeicaDM6B widefield	BFP	GFP	RFP
15	16	12042023	Dilution of two reporter strains carrying RFP in pVS1 and GFP in BBR1, the total OD was kept constant at 0.5 using EV	Main Fig. 5	OD05_sep654-514_plant5,OD05_sep654-514_plant6,OD05_sep654-514_plant7	{"inf1": 0.002, "inf2": 0.005, "inf3": 0.01, "inf4": 0.02, "inf5": 0.05, "inf6": 0.1,"inf7": 0.2, "inf8": 0.5}	LeicaDM6B widefield	BFP	GFP	RFP
16	17	12112023	GFP and RFP dilution using EV to achieve different total ODs	Main Fig. 2	OD1_plant4,OD1_plant5,OD1_plant6,OD1_plant7,OD1_plant8,OD1_plant9	{"inf1": 0.002, "inf2": 0.005, "inf3": 0.01, "inf4": 0.02, "inf5": 0.05, "inf6": 0.1,"inf7": 0.2, "inf8": 0.5}	LeicaDM6B widefield	BFP	GFP	RFP
17	18	2023-09-19	GFP and RFP dilution using EV to achieve different total ODs	Extended data Fig. 3 and Fig. S1	OD01_plant5,OD01_plant6,OD01_plant7	{"inf1": 0.002, "inf3": 0.01,"inf6": 0.1}	lsm710 confocal	BFP	RFP	GFP
18	19	2023-09-19	GFP and RFP dilution using EV to achieve different total ODs	Extended data Fig. 3 and Fig. S1	OD05_plant4,OD05_plant5,OD05_plant6	{"inf2": 0.005,"inf4": 0.02,"inf7": 0.2}	lsm710 confocal	BFP	RFP	GFP
19	20	2023-09-19	GFP and RFP dilution using EV to achieve different total ODs	Extended data Fig. 3 and Fig. S1	OD2_plant4,OD2_plant5,OD2_plant6	{"inf2": 0.005, "inf4": 0.02, "inf5": 0.05}	lsm710 confocal	BFP	RFP	GFP
24	25	1012024	GFP and RFP dilution using C58C1 to achieve different total ODs	Main Fig. 3B	OD01_C58C1_plant1,OD01_C58C1_plant2,OD01_C58C1_plant3,OD01_C58C1_plant4,OD01_C58C1_plant5	{"inf1": 0.002,"inf2": 0.005,"inf3": 0.01,"inf4": 0.025,"inf5": 0.05,"inf6": 0.1}	LeicaDM6B widefield	BFP	GFP	RFP
25	26	1012024	GFP and RFP dilution using C58C1 to achieve different total ODs	Main Fig. 3B	OD05_C58C1_plant1,OD05_C58C1_plant2,OD05_C58C1_plant3,OD05_C58C1_plant4,OD05_C58C1_plant5	{"inf1": 0.002,"inf2": 0.005,"inf3": 0.01,"inf4": 0.025,"inf5": 0.05,"inf6": 0.1,"inf7": 0.5}	LeicaDM6B widefield	BFP	GFP	RFP
26	27	1012024	GFP and RFP dilution using C58C1 to achieve different total ODs	Main Fig. 3B	OD2_C58C1_plant1,OD2_C58C1_plant2,OD2_C58C1_plant3,OD2_C58C1_plant4,OD2_C58C1_plant5	{"inf1": 0.005,"inf2": 0.01,"inf3": 0.025,"inf4": 0.05,"inf5": 0.1,"inf6": 0.5,"inf7": 1,"inf8": 2}	LeicaDM6B widefield	BFP	GFP	RFP
27	28	1012024	GFP and RFP dilution alone, without using a third strain to keep the total OD constant (‘variable OD’)	Main Fig. 2D	noComp_plant1,noComp_plant2,noComp_plant3,noComp_plant4,noComp_plant5	{"inf1": 0.002,"inf2": 0.005,"inf3": 0.01,"inf4": 0.025,"inf5": 0.05,"inf6": 0.1,"inf7": 0.25,"inf8": 0.5}	LeicaDM6B widefield	BFP	GFP	RFP
29	30	2024-01-15	GFP reporter at OD 0.025 alone (‘buffer’) or in combination with EV or C58C1 at a low (0.1) or high (2.0) final OD	Fig. 4	coop_plant1,coop_plant2,coop_plant3,coop_plant4,coop_plant5,coop_plant6,coop_plant7,coop_plant8,coop_plant9	{"inf1": 0.025,"inf2": 0.025,"inf3": 0.025,"inf4": 0.025,"inf5": 0.025,"inf6": 0.0025}	lsm710 confocal	BFP	RFP	GFP
35	36	3252024	Dilution of two reporter strains carrying GFP in BBR1 and RFP in BBR1, the total OD was kept constant at 0.5 using EV	Fig. S5	OD05_sep656-654_plant1,OD05_sep656-654_plant2,OD05_sep656-654_plant3,OD05_sep656-654_plant4	{"inf1": 0.002, "inf2": 0.005, "inf3": 0.01, "inf4": 0.02, "inf5": 0.05, "inf6": 0.1,"inf7": 0.2, "inf8": 0.5}	LeicaDM6B widefield	BFP	GFP	RFP
36	37	4012024	Dilution of two reporter strains carrying GFP in BBR1 and RFP in BBR1, the total OD was kept constant at 0.5 using EV	Fig. S5	OD05_sep656-654_plant5,OD05_sep656-654_plant6,OD05_sep656-654_plant7,OD05_sep656-654_plant8	{"inf1": 0.002, "inf2": 0.005, "inf3": 0.01, "inf4": 0.02, "inf5": 0.05, "inf6": 0.1,"inf7": 0.2, "inf8": 0.5}	LeicaDM6B widefield	BFP	GFP	RFP

## Sheet: Experiment_1
	filename	plant	ODtot	OD	NBFP	NGFP	NRFP	NBoth	meanAvgFluoGFP	sdAvgFluoGFP	meanAvgFluoRFP	sdAvgFluoRFP	meanIntFluoGFP	sdIntFluoGFP	meanIntFluoRFP	sdIntFluoRFP
1	OD01_plant1_inf1	OD01_plant1	0.1	0.002	1848	58	88	7	544.116	231.467	706.204	293.26	104734	81081.9	152570	131316
2	OD01_plant1_inf2	OD01_plant1	0.1	0.005	1736	45	54	1	577.318	242.905	708.511	294.157	127647	116669	168226	138744
3	OD01_plant1_inf3	OD01_plant1	0.1	0.01	1782	212	272	79	442.687	211.279	571.902	225.679	96087.8	87003.2	125369	99376.2
4	OD01_plant1_inf4	OD01_plant1	0.1	0.02	2017	159	245	98	479.788	243.264	540.966	232.038	109529	106755	120161	103825
5	OD01_plant1_inf5	OD01_plant1	0.1	0.05	1775	479	591	350	395.791	199.235	584.691	247.75	78492.7	71609.9	114145	95474.9
6	OD01_plant1_inf6	OD01_plant1	0.1	0.1	1722	711	785	610	403.164	193.085	717.41	277.324	82512.3	68428.9	148463	110155
7	OD01_plant2_inf1	OD01_plant2	0.1	0.002	1781	51	72	3	719.527	343.358	748.288	301.932	151334	166600	163197	136161
8	OD01_plant2_inf2	OD01_plant2	0.1	0.005	1916	115	152	11	594.329	269.537	790.284	285.976	126835	96816.6	169553	126946
9	OD01_plant2_inf3	OD01_plant2	0.1	0.01	1720	68	123	12	439.654	194.443	629.364	255.009	79389.7	58509.1	112999	89130.4
10	OD01_plant2_inf4	OD01_plant2	0.1	0.02	1838	156	196	50	373.701	184.461	607.872	261.291	68077.5	58998	109282	97589.4
11	OD01_plant2_inf5	OD01_plant2	0.1	0.05	1783	403	571	259	402.581	208.396	616.141	268.506	72337.3	62992.4	109939	91551.7
12	OD01_plant2_inf6	OD01_plant2	0.1	0.1	1951	683	858	590	499.7	229.891	816.124	289.665	96786.7	82508.6	158801	108396
13	OD01_plant3_inf1	OD01_plant3	0.1	0.002	1217	225	295	90	589.604	271.585	840.466	299.276	115574	103418	175264	119850
14	OD01_plant3_inf2	OD01_plant3	0.1	0.005	1186	106	181	35	562.185	262.414	722.475	284	110952	103301	134161	113819
15	OD01_plant3_inf3	OD01_plant3	0.1	0.01	1035	269	331	123	740.307	351.2	881.032	296.482	147563	120237	181508	123255
16	OD01_plant3_inf4	OD01_plant3	0.1	0.02	1206	324	450	201	537.783	302.057	780.134	293.429	110795	112448	149756	108860
17	OD01_plant3_inf5	OD01_plant3	0.1	0.05	1109	367	468	293	335.037	179.236	608.553	260.333	62185.5	53225.4	109343	87142.3
18	OD01_plant3_inf6	OD01_plant3	0.1	0.1	1068	527	597	483	539.668	275.568	869.37	320.76	107287	91422.4	179680	130638
19	OD01_plant4_inf1	OD01_plant4	0.1	0.002	1016	55	69	5	682.132	267.747	807.717	294.617	138215	100397	158766	113861
20	OD01_plant4_inf2	OD01_plant4	0.1	0.005	1101	100	114	14	737.105	311.844	773.474	287.428	141088	104864	143701	92796
21	OD01_plant4_inf3	OD01_plant4	0.1	0.01	1060	215	258	75	675.903	328.438	894.036	317.949	124204	92386.9	182157	118009
22	OD01_plant4_inf4	OD01_plant4	0.1	0.02	1249	495	613	367	585.195	275.738	849.154	304.687	123258	102588	175519	121355
23	OD01_plant4_inf5	OD01_plant4	0.1	0.05	1258	394	519	278	517.55	250.117	750.428	290.9	92197.8	74140.9	132770	94529.6
24	OD01_plant4_inf6	OD01_plant4	0.1	0.1	1277	573	730	539	551.364	263.165	835.442	302.964	100082	80948.9	148209	97930.5

## Sheet: Experiment_2
	filename	plant	ODtot	OD	NBFP	NGFP	NRFP	NBoth	meanAvgFluoGFP	sdAvgFluoGFP	meanAvgFluoRFP	sdAvgFluoRFP	meanIntFluoGFP	sdIntFluoGFP	meanIntFluoRFP	sdIntFluoRFP
1	OD05_plant1_inf1	OD05_plant1	0.5	0.002	854	18	23	0	301.466	138.226	728.109	267.961	40288.6	24293.9	117524	64187.5
2	OD05_plant1_inf2	OD05_plant1	0.5	0.005	794	33	43	0	375.005	161.84	570.391	226.707	54811.6	38327.7	87897.7	64491
3	OD05_plant1_inf3	OD05_plant1	0.5	0.01	928	130	186	44	288.787	140.809	515.964	241.525	49147.1	45688.7	85183.6	78487.2
4	OD05_plant1_inf4	OD05_plant1	0.5	0.02	862	125	149	41	453.718	233.774	619.853	246.464	75647.9	59079.8	105660	76374.6
5	OD05_plant1_inf5	OD05_plant1	0.5	0.05	761	196	324	138	639.891	384.765	740.516	296.874	125490	118761	139207	104248
6	OD05_plant1_inf6	OD05_plant1	0.5	0.1	873	221	256	135	364.214	181.316	535.881	252.918	61445.5	55054.4	87719.1	74241.9
7	OD05_plant1_inf7	OD05_plant1	0.5	0.2	1012	556	592	479	277.239	130.052	549.479	212.907	48511.4	42697.5	94793.3	73647.4
8	OD05_plant1_inf8	OD05_plant1	0.5	0.5	721	252	268	216	723.629	237.139	1120.99	178.176	113738	87847.9	161315	93534.9
9	OD05_plant2_inf1	OD05_plant2	0.5	0.002	1204	21	42	0	680.833	261.321	702.118	289.184	105689	70879.5	132263	87155
10	OD05_plant2_inf2	OD05_plant2	0.5	0.005	1073	53	109	5	585.834	328.734	653.479	285.766	110716	98764.7	108851	77959.7
11	OD05_plant2_inf3	OD05_plant2	0.5	0.01	1066	89	112	11	445.142	223.196	693.304	274.682	65701.8	52134	116538	80685.7
12	OD05_plant2_inf4	OD05_plant2	0.5	0.02	1267	154	188	35	736.53	344.826	857.274	286.067	122305	87568.8	148395	92864.2
13	OD05_plant2_inf5	OD05_plant2	0.5	0.05	1353	305	411	123	746.085	338.311	890.965	292.518	131636	101018	152308	99106.3
14	OD05_plant2_inf6	OD05_plant2	0.5	0.1	1175	568	579	402	757.683	353.748	1130.37	214.06	165030	137955	205898	125802
15	OD05_plant2_inf7	OD05_plant2	0.5	0.2	1165	661	776	590	589.214	284.668	883.452	303.391	120706	106032	177814	122486
16	OD05_plant2_inf8	OD05_plant2	0.5	0.5	1590	534	539	377	629.104	165.962	1098.82	158.569	106427	71733	161735	89168.4
17	OD05_plant3_inf1	OD05_plant3	0.5	0.002	903	10	10	0	537.971	221.932	689.776	263.126	83190.8	43990.8	99720.6	49254.1
18	OD05_plant3_inf2	OD05_plant3	0.5	0.005	1130	54	103	7	468.694	206.456	713.419	258.264	74181.8	56949.1	117398	77046
19	OD05_plant3_inf3	OD05_plant3	0.5	0.01	819	70	76	14	493.398	249.577	743.294	325.751	73095.1	49334.6	122786	107071
20	OD05_plant3_inf4	OD05_plant3	0.5	0.02	862	103	146	28	448.85	230.671	608.668	241.894	75090.6	57646.7	97371.1	69727.7
21	OD05_plant3_inf5	OD05_plant3	0.5	0.05	969	358	462	242	383.908	203.704	627.6	269.033	68015.7	64674.9	104001	81715.6
22	OD05_plant3_inf6	OD05_plant3	0.5	0.1	959	376	448	299	470.591	251.521	678.618	275.36	93003.8	82664.2	127598	98141.7
23	OD05_plant3_inf7	OD05_plant3	0.5	0.2	1074	532	429	351	564.853	286.628	1056.57	219.959	121099	106187	189459	120908
24	OD05_plant3_inf8	OD05_plant3	0.5	0.5	1200	630	474	475	530.159	256.737	1104.43	192.364	109822	97475.7	192399	117526

## Sheet: Experiment_3
	filename	plant	ODtot	OD	NBFP	NGFP	NRFP	NBoth	meanAvgFluoGFP	sdAvgFluoGFP	meanAvgFluoRFP	sdAvgFluoRFP	meanIntFluoGFP	sdIntFluoGFP	meanIntFluoRFP	sdIntFluoRFP
1	OD2_plant1_inf1	OD2_plant1	2	0.002	787	14	3	0	256.695	110.161	494.248	92.6423	38868.6	22703	66439.7	29415.1
2	OD2_plant1_inf2	OD2_plant1	2	0.005	760	10	11	0	271.956	118.771	484.185	135.757	41142.3	25785.6	73857	27344.8
3	OD2_plant1_inf3	OD2_plant1	2	0.01	643	80	104	24	616.349	302.596	699.33	297.654	97438.8	74934.1	108654	76857.1
4	OD2_plant1_inf4	OD2_plant1	2	0.02	819	71	82	7	512.844	253.652	791.935	286.772	87947.5	85054.2	139196	88315.6
5	OD2_plant1_inf5	OD2_plant1	2	0.05	861	46	42	3	226.94	93.6168	466.642	176.412	33986.3	21273.6	74029.4	51974.2
6	OD2_plant1_inf6	OD2_plant1	2	0.1	513	205	201	112	392.27	202.794	637.762	273.833	76695.6	66003.8	126803	100859
7	OD2_plant1_inf7	OD2_plant1	2	0.2	655	208	226	102	476.156	233.623	642.632	260.697	76097.9	56898.3	106301	79239.2
8	OD2_plant1_inf8	OD2_plant1	2	0.5	878	499	429	387	600.176	303.643	965.081	239.942	151249	135370	209945	151990
9	OD2_plant1_inf9	OD2_plant1	2	1	1035	392	323	242	877.477	275.369	1232.84	153.254	179323	155956	176815	92654.4
10	OD2_plant2_inf1	OD2_plant2	2	0.002	1021	17	7	0	342.869	144.945	326.709	119.63	58897.5	37691.2	56847.3	33565.9
11	OD2_plant2_inf2	OD2_plant2	2	0.005	948	9	418	4	128.947	83.5915	63.4301	26.8307	17244.2	11611.8	8507.31	7029.14
12	OD2_plant2_inf3	OD2_plant2	2	0.01	1112	36	33	0	441.898	199.254	596.113	195.314	75786.2	55444.2	97204.3	62504.3
13	OD2_plant2_inf4	OD2_plant2	2	0.02	1141	51	94	6	447.01	226.278	577.034	242.679	82088	73234.1	111465	88593.9
14	OD2_plant2_inf5	OD2_plant2	2	0.05	1357	564	664	528	475.549	229.96	736.419	279.637	130378	124490	196169	161265
15	OD2_plant2_inf6	OD2_plant2	2	0.1	1315	149	204	46	341.731	168.848	609.467	247.926	76073.7	79061.7	134124	120392
16	OD2_plant2_inf7	OD2_plant2	2	0.2	1051	146	189	78	418.144	190.559	547.657	227.324	88042.1	85018.8	119096	106808
17	OD2_plant2_inf8	OD2_plant2	2	0.5	1356	630	727	581	513.472	266.445	781.71	279.965	126619	115842	189408	147372
18	OD2_plant2_inf9	OD2_plant2	2	1	1314	705	638	628	729.316	336.932	1145.08	229.316	177017	156529	233366	143419
19	OD2_plant3_inf1	OD2_plant3	2	0.002	1044	38	10	0	359.564	145.349	673.118	213.064	59804.8	39927.9	124779	66114.7
20	OD2_plant3_inf2	OD2_plant3	2	0.005	941	26	19	0	294.318	110.174	526.62	232.207	47027.3	27311.7	86505.1	63715
21	OD2_plant3_inf3	OD2_plant3	2	0.01	811	23	25	0	583.04	315.18	633.201	291.778	70946.6	44412.6	93343.9	74977.7
22	OD2_plant3_inf4	OD2_plant3	2	0.02	1221	48	55	2	830.714	386.998	800.385	288.32	132477	104126	125246	76896.8
23	OD2_plant3_inf5	OD2_plant3	2	0.05	1559	45	73	3	502.9	245.074	648.252	254.857	72763.7	57373.8	96410.8	63802.6
24	OD2_plant3_inf6	OD2_plant3	2	0.1	1016	127	166	26	571.677	278.731	593.002	252.362	95072.1	77618.9	95308.3	72835
25	OD2_plant3_inf7	OD2_plant3	2	0.2	1430	575	724	355	704.479	339.876	872.061	285.363	126513	102787	159767	103007
26	OD2_plant3_inf8	OD2_plant3	2	0.5	1255	646	786	543	630.313	301.287	835.813	299.86	135310	118448	174517	128379
27	OD2_plant3_inf9	OD2_plant3	2	1	1112	630	753	604	599.466	297.293	848.909	305.581	130616	114240	182958	131942

## Sheet: Experiment_4
	filename	plant	ODtot	OD	NBFP	NGFP	NRFP	NBoth	meanAvgFluoGFP	sdAvgFluoGFP	meanAvgFluoRFP	sdAvgFluoRFP	meanIntFluoGFP	sdIntFluoGFP	meanIntFluoRFP	sdIntFluoRFP
1	OD01_plant5_inf1	OD01_plant5	0.1	0.002	1053	72	64	7	9482.2	4441.16	24707.4	11695.8	1.30512e+06	857053	3.06596e+06	2.46203e+06
2	OD01_plant5_inf2	OD01_plant5	0.1	0.005	949	167	167	32	10506.7	4910.03	30682.4	12875.2	1.54545e+06	1.1273e+06	4.28806e+06	3.04997e+06
3	OD01_plant5_inf3	OD01_plant5	0.1	0.01	778	224	220	77	9661.84	4381.82	25005.1	10619.1	1.51965e+06	1.20947e+06	3.60381e+06	2.76245e+06
4	OD01_plant5_inf4	OD01_plant5	0.1	0.02	1215	340	366	175	8066.24	3465.33	25796.2	12625.2	1.48719e+06	1.26771e+06	4.27864e+06	3.42523e+06
5	OD01_plant5_inf5	OD01_plant5	0.1	0.05	1126	502	565	429	6292.96	2876.37	23639.1	10272.8	1.09138e+06	906092	4.03776e+06	3.28988e+06
6	OD01_plant5_inf6	OD01_plant5	0.1	0.1	1303	624	637	510	3929.21	1793.35	16579.8	6681.04	607077	478251	2.46281e+06	1.77089e+06
7	OD01_plant5_inf7	OD01_plant5	0.1	0.2	1241	788	791	727	5206.93	2066.19	24651.2	9614.84	900912	669499	4.2528e+06	3.23688e+06
8	OD01_plant6_inf1	OD01_plant6	0.1	0.002	1054	47	53	3	11305.6	4685.96	26655.2	10234	1.53219e+06	1.03342e+06	3.60973e+06	3.03515e+06
9	OD01_plant6_inf2	OD01_plant6	0.1	0.005	999	140	139	29	9254.75	4236.62	27818.9	12599.5	1.32792e+06	1.03792e+06	3.68426e+06	2.50774e+06
10	OD01_plant6_inf3	OD01_plant6	0.1	0.01	1243	474	448	226	5703.94	2842.95	23080.9	10133.2	868478	681340	3.41836e+06	2.5995e+06
11	OD01_plant6_inf4	OD01_plant6	0.1	0.02	1228	464	474	277	6870.56	3109.67	23261.3	10245.2	1.14343e+06	901170	3.53794e+06	2.38844e+06
12	OD01_plant6_inf5	OD01_plant6	0.1	0.05	1126	620	636	512	6647.83	2872.67	29256.1	11939	1.1671e+06	925152	5.1257e+06	4.09053e+06
13	OD01_plant6_inf6	OD01_plant6	0.1	0.1	1370	780	657	585	4969.95	1931.26	28232.4	8520.21	849856	632141	4.30741e+06	2.84785e+06
14	OD01_plant6_inf7	OD01_plant6	0.1	0.2	1483	917	554	533	4461.08	1751.69	31504.3	8050.46	790763	616870	4.67474e+06	3.26869e+06
15	OD01_plant7_inf1	OD01_plant7	0.1	0.002	960	98	88	14	6226.59	2883.65	26293.8	12302.1	948747	712437	3.56661e+06	2.21497e+06
16	OD01_plant7_inf2	OD01_plant7	0.1	0.005	1222	259	284	103	3843.18	2183.98	16275.9	8140.92	591668	511651	2.50169e+06	1.93303e+06
17	OD01_plant7_inf3	OD01_plant7	0.1	0.01	1013	270	319	131	6190.44	2991.88	20347.3	9326.99	969372	822767	2.93598e+06	2.20179e+06
18	OD01_plant7_inf4	OD01_plant7	0.1	0.02	993	332	358	195	5418.96	2674.44	24137.5	11445.2	926120	754204	3.87937e+06	3.17346e+06
19	OD01_plant7_inf5	OD01_plant7	0.1	0.05	990	279	292	168	8184.25	2402.94	37178.5	9318.46	1.24225e+06	878857	5.64659e+06	3.4089e+06
20	OD01_plant7_inf6	OD01_plant7	0.1	0.1	956	459	386	345	4436.39	1981.74	22931.8	8401.8	772344	564774	3.6111e+06	2.46332e+06
21	OD01_plant7_inf7	OD01_plant7	0.1	0.2	943	501	399	376	5395.1	2278.67	27661.3	8729.6	930154	712686	4.42482e+06	2.99148e+06

## Sheet: Experiment_5
	filename	plant	ODtot	OD	NBFP	NGFP	NRFP	NBoth	meanAvgFluoGFP	sdAvgFluoGFP	meanAvgFluoRFP	sdAvgFluoRFP	meanIntFluoGFP	sdIntFluoGFP	meanIntFluoRFP	sdIntFluoRFP
1	OD05_plant4_inf1	OD05_plant4	0.5	0.002	919	37	32	3	8259.89	3800.37	21470.9	8367.21	1.01077e+06	727129	2.75582e+06	1.59786e+06
2	OD05_plant4_inf2	OD05_plant4	0.5	0.005	788	69	62	11	9313.78	4424.72	28900.5	13116.4	1.21898e+06	840856	3.54025e+06	2.88474e+06
3	OD05_plant4_inf3	OD05_plant4	0.5	0.01	1011	175	191	45	9723.87	4407.22	26395.5	12400.5	1.45741e+06	1.07463e+06	3.61629e+06	2.79881e+06
4	OD05_plant4_inf4	OD05_plant4	0.5	0.02	1353	308	366	116	6034.66	3256.91	18757.2	8513.05	862139	680949	2.6536e+06	2.2482e+06
5	OD05_plant4_inf5	OD05_plant4	0.5	0.05	1331	515	533	300	9442.18	4313.5	28166.8	11937.1	1.5777e+06	1.18351e+06	4.63352e+06	3.37362e+06
6	OD05_plant4_inf6	OD05_plant4	0.5	0.1	1604	918	820	716	7456.25	3083.3	35054.9	10979	1.35597e+06	1.0723e+06	5.90827e+06	4.39274e+06
7	OD05_plant4_inf7	OD05_plant4	0.5	0.2	623	459	435	396	9293.2	4113.72	39418.2	11225.7	1.30555e+06	865809	5.40632e+06	3.27288e+06
8	OD05_plant4_inf8	OD05_plant4	0.5	0.5	695	492	447	421	6448.84	2670.53	29948.8	10013.9	935377	628778	4.19814e+06	2.86574e+06
9	OD05_plant6_inf1	OD05_plant6	0.5	0.002	698	23	26	1	5335.27	2323.34	13176	4520.59	693211	424243	1.61201e+06	898170
10	OD05_plant6_inf2	OD05_plant6	0.5	0.005	994	145	146	34	8243.42	4622.99	21504.8	10344.4	1.19174e+06	1.06304e+06	2.87103e+06	2.0228e+06
11	OD05_plant6_inf3	OD05_plant6	0.5	0.01	1164	251	260	85	7555.04	3762.85	20808	10254.2	1.13878e+06	920980	2.89975e+06	2.22288e+06
12	OD05_plant6_inf4	OD05_plant6	0.5	0.02	1226	428	451	212	8402.99	4152.47	27390.8	12567.5	1.33814e+06	1.11162e+06	4.30525e+06	3.25997e+06
13	OD05_plant6_inf5	OD05_plant6	0.5	0.05	1176	565	523	398	6997.98	3383.57	26372.9	10202	1.21388e+06	1.0921e+06	4.22559e+06	2.98516e+06
14	OD05_plant6_inf6	OD05_plant6	0.5	0.1	1185	555	482	370	10068.7	4779.29	40693.5	12468.9	1.75412e+06	1.2824e+06	6.63165e+06	4.3735e+06
15	OD05_plant6_inf7	OD05_plant6	0.5	0.2	1595	699	612	450	8422.37	2795.47	36497.2	9696.25	1.46292e+06	1.06141e+06	5.72498e+06	3.73986e+06
16	OD05_plant6_inf8	OD05_plant6	0.5	0.5	1719	654	722	582	6758.35	2215.51	31240.9	9970.2	1.07689e+06	799529	4.93688e+06	3.6729e+06

## Sheet: Experiment_6
	filename	plant	ODtot	OD	NBFP	NGFP	NRFP	NBoth	meanAvgFluoGFP	sdAvgFluoGFP	meanAvgFluoRFP	sdAvgFluoRFP	meanIntFluoGFP	sdIntFluoGFP	meanIntFluoRFP	sdIntFluoRFP
1	OD2_plant4_inf1	OD2_plant4	2	0.002	1672	37	32	0	9979.9	4288.29	25668.3	10564.9	1.32124e+06	904420	3.66731e+06	2.83414e+06
2	OD2_plant4_inf2	OD2_plant4	2	0.005	2204	58	71	1	10485.8	5333.79	27484.9	12888.5	1.36388e+06	916853	3.6829e+06	2.60526e+06
3	OD2_plant4_inf3	OD2_plant4	2	0.01	2346	98	78	4	10920.4	4787.84	29951	12759.1	1.46715e+06	978618	4.24957e+06	2.94695e+06
4	OD2_plant4_inf4	OD2_plant4	2	0.02	1974	184	188	19	9674.1	4981.94	26303.5	12033.9	1.40402e+06	899049	3.7102e+06	2.42054e+06
5	OD2_plant4_inf5	OD2_plant4	2	0.05	1683	258	320	76	11219.3	5709.18	28995.3	12030.2	1.77943e+06	1.33492e+06	4.5886e+06	3.13397e+06
6	OD2_plant5_inf1	OD2_plant5	2	0.002	1178	92	78	10	8166.47	3964.71	21455.6	11349	1.11356e+06	789065	2.79989e+06	1.93146e+06
7	OD2_plant5_inf2	OD2_plant5	2	0.005	1131	43	40	5	8005.93	3899.37	22262.3	12467.5	1.065e+06	813985	3.25946e+06	3.38395e+06
8	OD2_plant5_inf3	OD2_plant5	2	0.01	1071	64	80	6	7038.01	3465.77	20278.4	9720.61	951915	706498	2.48399e+06	1.8082e+06
9	OD2_plant5_inf4	OD2_plant5	2	0.02	961	91	107	7	7759.27	3804.16	19727.7	8738.41	1.12592e+06	839214	2.59684e+06	1.67288e+06
10	OD2_plant5_inf5	OD2_plant5	2	0.05	1243	265	282	81	7725.18	3956.26	22725	10195.4	1.11003e+06	895942	3.19714e+06	2.45266e+06
11	OD2_plant6_inf1	OD2_plant6	2	0.002	1269	21	24	0	5891.01	2658.4	25888.2	14410.2	812045	547533	3.32341e+06	2.6014e+06
12	OD2_plant6_inf2	OD2_plant6	2	0.005	1269	47	54	5	8455.79	4064.34	23026.7	10464.6	1.13354e+06	851736	3.30781e+06	2.76597e+06
13	OD2_plant6_inf3	OD2_plant6	2	0.01	930	79	85	9	6075.75	2785.63	15445.4	7304.73	840014	635634	2.07406e+06	1.29916e+06
14	OD2_plant6_inf4	OD2_plant6	2	0.02	1710	172	234	30	7756.14	4559.3	26190.3	12416.8	1.17236e+06	985221	4.31038e+06	3.58709e+06
15	OD2_plant6_inf5	OD2_plant6	2	0.05	1913	252	305	51	8379.16	3788.54	23335	10722.5	1.20838e+06	830378	3.51508e+06	2.61797e+06
16	OD2_plant7_inf1	OD2_plant7	2	0.002	1280	19	30	1	10097.9	4402.8	26265	11987.7	1.13612e+06	679225	2.98175e+06	2.16927e+06
17	OD2_plant7_inf2	OD2_plant7	2	0.005	1139	46	39	0	8947.18	3357.05	31124.7	13340.8	1.16791e+06	738055	4.4697e+06	3.0745e+06
18	OD2_plant7_inf3	OD2_plant7	2	0.01	1602	301	319	70	10705.8	5115.69	31654.5	12493.8	1.46751e+06	1.03848e+06	4.56824e+06	3.37105e+06
19	OD2_plant7_inf4	OD2_plant7	2	0.02	2101	229	278	33	9376.86	4780.92	27181	11604.5	1.33947e+06	1.23255e+06	3.72155e+06	2.58215e+06
20	OD2_plant7_inf5	OD2_plant7	2	0.05	1377	280	350	77	9968.15	4837.85	27548.4	11852	1.3901e+06	991133	3.93749e+06	2.89328e+06

## Sheet: Experiment_7
	filename	plant	ODtot	OD	NBFP	NGFP	NRFP	NBoth	meanAvgFluoGFP	sdAvgFluoGFP	meanAvgFluoRFP	sdAvgFluoRFP	meanIntFluoGFP	sdIntFluoGFP	meanIntFluoRFP	sdIntFluoRFP
1	OD05_BiBi656-614_plant1_inf1	OD05_BiBi656-614_plant1	0.5	0.002	1024	52	14	12	8782.4	4697.53	10045.6	4965.63	1.08662e+06	741212	1.19876e+06	610232
2	OD05_BiBi656-614_plant1_inf2	OD05_BiBi656-614_plant1	0.5	0.005	817	96	531	80	8639.93	4275.51	2728.81	1505.19	1.03912e+06	692292	313092	244607
3	OD05_BiBi656-614_plant1_inf3	OD05_BiBi656-614_plant1	0.5	0.01	1352	277	56	46	12459	5663.12	10136	2945	1.57672e+06	1.12347e+06	1.01588e+06	599905
4	OD05_BiBi656-614_plant1_inf4	OD05_BiBi656-614_plant1	0.5	0.02	1173	397	245	191	12457.9	5731.97	7462.6	2744.86	1.68463e+06	1.33717e+06	962531	642608
5	OD05_BiBi656-614_plant1_inf5	OD05_BiBi656-614_plant1	0.5	0.05	1141	554	355	313	16012.8	7204.55	8489.42	3446.04	2.41892e+06	1.88744e+06	1.2074e+06	840083
6	OD05_BiBi656-614_plant1_inf6	OD05_BiBi656-614_plant1	0.5	0.1	1301	669	532	472	19687.6	8583.95	9586.33	3935.44	3.27357e+06	2.61686e+06	1.44205e+06	1.09076e+06
7	OD05_BiBi656-614_plant1_inf7	OD05_BiBi656-614_plant1	0.5	0.2	1681	1129	804	777	21963.7	8669.2	11083.2	4127.45	3.96586e+06	3.28089e+06	1.88285e+06	1.43896e+06
8	OD05_BiBi656-614_plant1_inf8	OD05_BiBi656-614_plant1	0.5	0.5	1233	835	621	622	19206.5	7954.39	8510.56	3231	3.0706e+06	2.54672e+06	1.25019e+06	993494
9	OD05_BiBi656-614_plant2_inf1	OD05_BiBi656-614_plant2	0.5	0.002	1308	71	29	19	7945.93	3518.48	6287.62	2335.05	1.02585e+06	803026	745685	496835
10	OD05_BiBi656-614_plant2_inf2	OD05_BiBi656-614_plant2	0.5	0.005	1185	117	62	44	17853.2	9225.79	14144.6	8402.97	2.44663e+06	2.2359e+06	1.84011e+06	1.66133e+06
11	OD05_BiBi656-614_plant2_inf3	OD05_BiBi656-614_plant2	0.5	0.01	1283	342	175	145	19359.3	8969.77	12015.4	4620.39	2.71865e+06	2.26222e+06	1.61393e+06	1.00077e+06
12	OD05_BiBi656-614_plant2_inf4	OD05_BiBi656-614_plant2	0.5	0.02	1646	478	225	186	20499.8	8826.93	12625.9	5647.74	2.89673e+06	2.05499e+06	1.67576e+06	1.11359e+06
13	OD05_BiBi656-614_plant2_inf5	OD05_BiBi656-614_plant2	0.5	0.05	1430	832	619	542	26390.2	10812.4	15395.9	5891.43	4.70994e+06	3.54815e+06	2.4541e+06	1.81919e+06
14	OD05_BiBi656-614_plant2_inf6	OD05_BiBi656-614_plant2	0.5	0.1	1570	971	719	686	25119.8	9179.18	13568.3	5472.97	4.49167e+06	3.17497e+06	2.22013e+06	1.47231e+06
15	OD05_BiBi656-614_plant2_inf7	OD05_BiBi656-614_plant2	0.5	0.2	1940	799	731	593	34156.9	8046.07	13134	4107.67	5.42813e+06	3.63627e+06	2.08792e+06	1.56226e+06
16	OD05_BiBi656-614_plant2_inf8	OD05_BiBi656-614_plant2	0.5	0.5	2220	936	743	685	21712.3	6154.66	8449.47	1929.75	3.49222e+06	2.46816e+06	1.23859e+06	828880
17	OD05_BiBi656-614_plant3_inf1	OD05_BiBi656-614_plant3	0.5	0.002	981	104	36	29	12281.3	7011.61	9116.54	2609.12	1.54395e+06	1.0285e+06	1.07865e+06	460996
18	OD05_BiBi656-614_plant3_inf2	OD05_BiBi656-614_plant3	0.5	0.005	1053	92	31	26	10569.4	5172.67	9933.6	4928.24	1.26888e+06	815322	1.13696e+06	677064
19	OD05_BiBi656-614_plant3_inf3	OD05_BiBi656-614_plant3	0.5	0.01	870	139	24	17	7077.75	3711.81	7456.2	2992.87	849092	674770	702239	286462
20	OD05_BiBi656-614_plant3_inf4	OD05_BiBi656-614_plant3	0.5	0.02	815	250	119	100	13650.9	6121.78	6578.14	2137.59	1.95963e+06	1.45149e+06	831537	525167
21	OD05_BiBi656-614_plant3_inf5	OD05_BiBi656-614_plant3	0.5	0.05	1274	406	167	156	15568.5	6825.1	9937.25	5005.59	2.11875e+06	1.47699e+06	1.32878e+06	1.08405e+06
22	OD05_BiBi656-614_plant3_inf6	OD05_BiBi656-614_plant3	0.5	0.1	1227	693	497	465	18049.3	7395.11	9426.45	3784.09	2.75532e+06	1.94713e+06	1.40255e+06	1.05944e+06
23	OD05_BiBi656-614_plant3_inf7	OD05_BiBi656-614_plant3	0.5	0.2	975	571	455	434	17720.3	7305.5	11239.6	4343.95	2.88292e+06	2.24426e+06	1.7192e+06	1.31879e+06
24	OD05_BiBi656-614_plant3_inf8	OD05_BiBi656-614_plant3	0.5	0.5	928	298	242	206	24229.9	7830.86	7722.56	2549.58	3.87391e+06	2.67465e+06	1.0753e+06	717902
25	OD05_BiBi656-614_plant4_inf1	OD05_BiBi656-614_plant4	0.5	0.002	1583	131	92	49	7134.88	3704.11	7607.75	3548.11	921649	749261	915373	547179
26	OD05_BiBi656-614_plant4_inf2	OD05_BiBi656-614_plant4	0.5	0.005	1366	236	111	80	13599.6	6126.36	11401.8	5361.38	1.89166e+06	1.40036e+06	1.57623e+06	1.29915e+06
27	OD05_BiBi656-614_plant4_inf3	OD05_BiBi656-614_plant4	0.5	0.01	1241	335	186	143	14339.3	7094.41	13862.2	6853.43	2.0995e+06	1.55348e+06	2.01902e+06	1.67119e+06
28	OD05_BiBi656-614_plant4_inf4	OD05_BiBi656-614_plant4	0.5	0.02	1400	429	282	212	14399.4	7059.15	14072.4	6478.44	2.24509e+06	1.84928e+06	2.05049e+06	1.61091e+06
29	OD05_BiBi656-614_plant4_inf5	OD05_BiBi656-614_plant4	0.5	0.05	1594	662	566	473	15395.6	7157.21	12651	4915.93	2.39222e+06	1.8506e+06	1.87336e+06	1.25231e+06
30	OD05_BiBi656-614_plant4_inf6	OD05_BiBi656-614_plant4	0.5	0.1	1634	840	693	632	23162.6	9773.08	12712.7	5096.54	4.13105e+06	3.25569e+06	2.15379e+06	1.64403e+06
31	OD05_BiBi656-614_plant4_inf7	OD05_BiBi656-614_plant4	0.5	0.2	1454	617	689	527	20703.1	9425.67	13356.7	5011	3.81471e+06	3.51669e+06	2.22316e+06	1.64522e+06
32	OD05_BiBi656-614_plant4_inf8	OD05_BiBi656-614_plant4	0.5	0.5	1686	818	831	757	21827.6	9063.32	8760.72	2973.12	3.75532e+06	2.99399e+06	1.39552e+06	1.00839e+06

## Sheet: Experiment_8
	filename	plant	ODtot	OD	NBFP	NGFP	NRFP	NBoth	meanAvgFluoGFP	sdAvgFluoGFP	meanAvgFluoRFP	sdAvgFluoRFP	meanIntFluoGFP	sdIntFluoGFP	meanIntFluoRFP	sdIntFluoRFP
1	OD05_sep656-614_plant1_inf1	OD05_sep656-614_plant1	0.5	0.002	2391	59	1334	42	12194.5	6489.11	2430.03	619.291	2.35424e+06	1.71557e+06	345381	206508
2	OD05_sep656-614_plant1_inf2	OD05_sep656-614_plant1	0.5	0.005	1847	141	55	5	8666.43	5121.64	5747.15	2384.61	1.5061e+06	1.35202e+06	838652	562141
3	OD05_sep656-614_plant1_inf3	OD05_sep656-614_plant1	0.5	0.01	2309	258	79	17	12700.4	7198.54	10481.1	5440.02	2.15853e+06	1.64758e+06	1.55798e+06	1.42622e+06
4	OD05_sep656-614_plant1_inf4	OD05_sep656-614_plant1	0.5	0.02	2299	530	147	60	13312.9	6551.02	11521.8	6246.07	2.40524e+06	1.88532e+06	1.90872e+06	1.78071e+06
5	OD05_sep656-614_plant1_inf5	OD05_sep656-614_plant1	0.5	0.05	2436	536	210	106	15919.9	8603.56	8520.87	4119.98	2.8154e+06	2.43675e+06	1.35933e+06	1.25403e+06
6	OD05_sep656-614_plant1_inf6	OD05_sep656-614_plant1	0.5	0.1	2561	1268	705	587	19328.5	8805.47	9261.59	4053.28	4.1605e+06	3.62553e+06	1.66546e+06	1.29473e+06
7	OD05_sep656-614_plant1_inf7	OD05_sep656-614_plant1	0.5	0.2	2679	1295	743	664	20522.2	8923.08	8447.89	3870.72	4.52432e+06	3.82934e+06	1.62299e+06	1.44987e+06
8	OD05_sep656-614_plant1_inf8	OD05_sep656-614_plant1	0.5	0.5	2884	1610	1242	1156	16449.2	7403.92	4762.67	1524.12	3.3046e+06	2.76716e+06	871083	625308
9	OD05_sep656-614_plant2_inf1	OD05_sep656-614_plant2	0.5	0.002	1856	98	43	1	14099.9	8617.68	8902.1	3638.6	2.2845e+06	2.15207e+06	1.26423e+06	845669
10	OD05_sep656-614_plant2_inf2	OD05_sep656-614_plant2	0.5	0.005	1539	167	33	4	14481	8463.73	11754.2	4723.31	2.32889e+06	1.93154e+06	1.70731e+06	1.15472e+06
11	OD05_sep656-614_plant2_inf3	OD05_sep656-614_plant2	0.5	0.01	1550	319	141	48	12394.1	7246.7	8231.78	3842.95	2.15374e+06	1.85615e+06	1.26266e+06	1.01448e+06
12	OD05_sep656-614_plant2_inf4	OD05_sep656-614_plant2	0.5	0.02	2107	390	108	35	13592.7	7324.3	9290.07	4461.61	2.22472e+06	1.80318e+06	1.32663e+06	1.00712e+06
13	OD05_sep656-614_plant2_inf5	OD05_sep656-614_plant2	0.5	0.05	1969	1010	434	318	21765.2	10376.4	12195.5	6099.36	4.15006e+06	3.44815e+06	2.02415e+06	1.73461e+06
14	OD05_sep656-614_plant2_inf6	OD05_sep656-614_plant2	0.5	0.1	2555	1334	535	462	20959.6	9137.9	9232.44	4391.35	4.23292e+06	3.28233e+06	1.6284e+06	1.3654e+06
15	OD05_sep656-614_plant2_inf7	OD05_sep656-614_plant2	0.5	0.2	1958	901	597	525	17528.1	8935.16	8566.41	3769	3.60669e+06	3.42222e+06	1.6037e+06	1.31911e+06
16	OD05_sep656-614_plant2_inf8	OD05_sep656-614_plant2	0.5	0.5	1990	1000	702	627	15256.5	7635.84	5857.61	2230.58	2.77611e+06	2.49115e+06	961329	781683
17	OD05_sep656-614_plant3_inf1	OD05_sep656-614_plant3	0.5	0.002	1457	287	80	17	7356.32	4312.43	7183.71	3293.85	1.19605e+06	1.11496e+06	1.04154e+06	866420
18	OD05_sep656-614_plant3_inf2	OD05_sep656-614_plant3	0.5	0.005	2190	270	42	9	13999.9	7882.01	11779.3	7227.49	2.46669e+06	2.41504e+06	1.74918e+06	1.59704e+06
19	OD05_sep656-614_plant3_inf3	OD05_sep656-614_plant3	0.5	0.01	1990	339	124	45	13115.6	6957.39	7322.41	2809.19	2.23012e+06	1.90032e+06	1.03145e+06	718458
20	OD05_sep656-614_plant3_inf4	OD05_sep656-614_plant3	0.5	0.02	1798	560	158	62	14553.7	7463.85	12307.2	6395.92	2.55981e+06	2.16498e+06	1.74426e+06	1.27886e+06
21	OD05_sep656-614_plant3_inf5	OD05_sep656-614_plant3	0.5	0.05	2043	1194	662	561	16674	7757.41	7992.42	3385.61	3.31473e+06	2.9087e+06	1.39289e+06	1.07311e+06
22	OD05_sep656-614_plant3_inf6	OD05_sep656-614_plant3	0.5	0.1	1877	1180	692	626	20643.4	9303.08	9718.98	4333.08	4.60154e+06	4.00008e+06	1.87695e+06	1.46881e+06
23	OD05_sep656-614_plant3_inf7	OD05_sep656-614_plant3	0.5	0.2	3117	2034	1410	1326	26933.5	9974.55	12229.1	5104.05	6.07129e+06	4.72258e+06	2.40786e+06	2.07094e+06
24	OD05_sep656-614_plant3_inf8	OD05_sep656-614_plant3	0.5	0.5	2367	1549	1245	1202	15185.7	6576.82	5107.76	1710.97	3.07381e+06	2.47919e+06	891655	631831
25	OD05_sep656-614_plant4_inf1	OD05_sep656-614_plant4	0.5	0.002	932	121	33	9	11586.9	6359.35	9482.16	3179.56	2.01831e+06	1.7154e+06	1.49138e+06	846192
26	OD05_sep656-614_plant4_inf2	OD05_sep656-614_plant4	0.5	0.005	954	122	23	3	10715.9	7299.65	10743.6	4771.82	1.66819e+06	1.75512e+06	1.93167e+06	2.57795e+06
27	OD05_sep656-614_plant4_inf3	OD05_sep656-614_plant4	0.5	0.01	1097	299	107	54	11268.6	7041.65	6479.11	3148.79	2.00143e+06	2.09483e+06	956986	701676
28	OD05_sep656-614_plant4_inf4	OD05_sep656-614_plant4	0.5	0.02	1044	228	83	26	5908.91	3500.57	7064.09	2593.15	875327	850797	972928	670685
29	OD05_sep656-614_plant4_inf5	OD05_sep656-614_plant4	0.5	0.05	1033	636	281	242	20359	10334.1	10185.5	5799.74	4.19928e+06	3.79206e+06	1.79833e+06	1.77988e+06
30	OD05_sep656-614_plant4_inf6	OD05_sep656-614_plant4	0.5	0.1	1258	668	606	502	16732.9	9142.9	7547.63	2997.01	3.44553e+06	3.19878e+06	1.41071e+06	1.02687e+06
31	OD05_sep656-614_plant4_inf7	OD05_sep656-614_plant4	0.5	0.2	1226	603	581	469	17625.7	10226	6909.59	2983.07	3.26391e+06	3.17074e+06	1.20843e+06	998597
32	OD05_sep656-614_plant4_inf8	OD05_sep656-614_plant4	0.5	0.5	1238	482	529	385	14024	8069.26	6513.6	2909.48	2.36937e+06	2.31139e+06	1.01526e+06	805848

## Sheet: Experiment_9
	filename	plant	ODtot	OD	NBFP	NGFP	NRFP	NBoth	meanAvgFluoGFP	sdAvgFluoGFP	meanAvgFluoRFP	sdAvgFluoRFP	meanIntFluoGFP	sdIntFluoGFP	meanIntFluoRFP	sdIntFluoRFP
1	OD005_plant1_inf1	OD005_plant1	0.05	0.001	1001	49	44	0	25709.5	10391.8	37460.2	15430.2	3.99497e+06	2.70779e+06	4.61095e+06	3.16898e+06
2	OD005_plant1_inf2	OD005_plant1	0.05	0.002	926	100	87	11	22954	9565.15	34149.1	15276.7	3.20912e+06	2.11168e+06	4.54524e+06	3.30629e+06
3	OD005_plant1_inf3	OD005_plant1	0.05	0.005	995	100	123	25	12192.8	6245.99	17622.1	7878.76	1.57896e+06	1.13484e+06	2.15752e+06	1.46447e+06
4	OD005_plant1_inf4	OD005_plant1	0.05	0.01	969	184	158	53	6324.65	3488.99	15117	7671.3	732325	573970	1.80293e+06	1.56405e+06
5	OD005_plant1_inf5	OD005_plant1	0.05	0.02	1162	240	358	165	14520.7	8439.58	24660.6	12030.4	2.02591e+06	1.79579e+06	3.27389e+06	2.57834e+06
6	OD005_plant1_inf6	OD005_plant1	0.05	0.05	1200	486	517	351	16246.2	7462.98	32609.6	13581.7	2.41376e+06	1.9616e+06	4.81196e+06	3.63679e+06
7	OD005_plant2_inf1	OD005_plant2	0.05	0.001	1016	42	44	2	31021.6	13026.3	46403	15022	4.04205e+06	2.82871e+06	6.45334e+06	4.13432e+06
8	OD005_plant2_inf2	OD005_plant2	0.05	0.002	873	80	69	10	36361.8	12021.9	43505.7	15072.7	5.26236e+06	3.70115e+06	5.54706e+06	3.26875e+06
9	OD005_plant2_inf3	OD005_plant2	0.05	0.005	1042	250	273	71	30957.3	13447.6	45437.3	15352.6	5.04848e+06	4.00194e+06	7.06548e+06	4.36532e+06
10	OD005_plant2_inf4	OD005_plant2	0.05	0.01	1295	315	368	110	26565.8	11919.5	42995.6	15096.2	4.01712e+06	3.2689e+06	6.1304e+06	3.92147e+06
11	OD005_plant2_inf5	OD005_plant2	0.05	0.02	1255	433	494	254	19063.8	9268.95	35581.3	13999.9	2.88299e+06	2.46098e+06	5.24677e+06	3.59909e+06
12	OD005_plant2_inf6	OD005_plant2	0.05	0.05	1069	428	453	326	12490.4	6335.81	27504.5	12278.2	1.79148e+06	1.43168e+06	3.82512e+06	2.66933e+06
13	OD005_plant3_inf1	OD005_plant3	0.05	0.001	1597	42	90	3	37892.2	15122.4	43938.3	15811.8	5.10205e+06	3.34638e+06	6.70388e+06	4.09955e+06
14	OD005_plant3_inf2	OD005_plant3	0.05	0.002	1668	74	139	8	32777.8	14512	43926.2	14730	4.52491e+06	3.50974e+06	6.6185e+06	4.15942e+06
15	OD005_plant3_inf3	OD005_plant3	0.05	0.005	1751	134	192	25	28723.1	13921.7	37214.4	13732.1	3.71746e+06	3.05166e+06	5.07468e+06	3.60909e+06
16	OD005_plant3_inf4	OD005_plant3	0.05	0.01	1569	224	300	81	29768.8	13993.6	45356.5	14637.6	4.14021e+06	3.18283e+06	6.72416e+06	4.10768e+06
17	OD005_plant3_inf5	OD005_plant3	0.05	0.02	2455	465	581	229	23026.3	9883.89	36076.3	13689.4	3.27324e+06	2.39785e+06	5.30221e+06	3.59206e+06
18	OD005_plant3_inf6	OD005_plant3	0.05	0.05	1491	316	381	243	16809.4	8638.74	30528.6	12843.6	2.48455e+06	2.26558e+06	4.75083e+06	3.75328e+06
19	OD005_plant4_inf1	OD005_plant4	0.05	0.001	1470	111	120	12	23808.4	10732.4	40345.3	15389.4	3.31565e+06	2.36526e+06	5.66787e+06	3.58815e+06
20	OD005_plant4_inf2	OD005_plant4	0.05	0.002	1239	196	230	57	19724.5	9563	29110	12157.3	2.78832e+06	2.09118e+06	4.33417e+06	3.03601e+06
21	OD005_plant4_inf3	OD005_plant4	0.05	0.005	1789	127	182	29	23601.1	11556.3	33842.8	14388.2	3.04045e+06	2.26581e+06	4.53899e+06	3.15541e+06
22	OD005_plant4_inf4	OD005_plant4	0.05	0.01	1380	211	238	70	19309.6	10528.8	29895.6	12402.3	2.4925e+06	1.89471e+06	4.0418e+06	2.9477e+06
23	OD005_plant4_inf5	OD005_plant4	0.05	0.02	1321	732	736	602	33009.6	12606.2	55181.5	10924.7	6.119e+06	4.87458e+06	1.06829e+07	6.23837e+06
24	OD005_plant4_inf6	OD005_plant4	0.05	0.05	1177	333	459	267	10189	5009.82	19554	10795.9	1.35353e+06	1.1044e+06	2.84959e+06	2.70381e+06

[truncated: 19 more sheets: Experiment_10, Experiment_11, Experiment_12, Experiment_13, Experiment_14, Experiment_15, Experiment_16, Experiment_17, Experiment_18, Experiment_19, Experiment_20, Experiment_25, Experiment_26, Experiment_27, Experiment_28, Experiment_29, Experiment_30, Experiment_36, Experiment_37]
