# Supplementary material for: Quantitative dissection of Agrobacterium T-DNA expression in single plant cells reveals density-dependent synergy and antagonism
Source: Nat Plants. 2025 May 12;11(5):1060–73. doi: 10.1038/s41477-025-01996-w (PMC12095076; doi:10.1038/s41477-025-01996-w)
Supplement: Supplementary file 4 — Plate reader fluorescence data. [file 41477_2025_1996_MOESM4_ESM.xlsx]

## Sheet: Sheet1
Date	Description	File name	Figure	Additional information
2023-06-12	GV3101 free GFP driven by three different promoters, low, medium and high strength	leaf_punch_fluo_1	Fig. 3A
2024-03-18	GV3101 free GFP driven by pCM2 infiltrated alone (‘buffer’) or in combination with other strains	leaf_punch_fluo_2	Fig. 3F	In order from 0 to 8 the infiltrations correspond to the addition of: buffer, EV at OD 0.075, EV at OD 1.975, C58C1 at OD 0.075, C58C1 at OD 1.975, upp at OD 0.075, upp at OD 1.975, celA at OD 0.075, celA at OD 1.975
2024-11-16	Leaves infiltrated with EV and P. syringae at different ODs	leaf_punch_fluo_3	Fig. 3J and Extended Data Fig. 7A	In plate 1 channel 1 = ex: 450 ; em:700, channel 2 = ex: 587 ; em:615, channel 3 = ex: 405 ; em:457. In plate 2 channel 1 = ex: 488 ; em:520, channel 2 = ex: 400 ; em:680, channel 3 = ex: 500 ; em:680’. In plate 3, channel 1 = ex: 600 ; em:680, channel 2 = 650 ; em:680.
2024-01-01	GV3101 free GFP driven by pCM2 infiltrated alone (‘buffer’) or in combination with EV or C58C1 at different OD	leaf_punch_fluo_4	Fig. 4A
2024-10-11	GV3101 free GFP driven by pCM2 infiltrated alone (‘buffer’) or in combination with GV3101 at different OD	leaf_punch_fluo_5	Fig. 4A
2024-12-02	GV3101 free GFP driven by pCM2 infiltrated at OD 0.025 alone (‘buffer’) or in combination with EV at different ODs. Both strains are in the wt background or the deltaTraI quorum sensing mutant background	leaf_punch_fluo_6	Fig. 4B	A:pCM2-GFP + buffer, B:pCM2-GFP + EV, F:KO TraI pCM2-GFP + buffer, G:KO TraI pCM2-GFP + KO TraI EV, H:pCM2-GFP + EV high OD, I:KO TraI pCM2-GFP + KO TraI EV high OD
2024-10-11	Synergy by Vir KOs	leaf_punch_fluo_7	Fig. 4E and Extended Data Fig. 8
2024-01-29	VirE12 complementation	leaf_punch_fluo_8	Extended Data Fig. 8A
2024-09-23	Nutrients addition	leaf_punch_fluo_9	Fig. S4
2023-06-12	EHA105 free GFP driven by three different promoters, low, medium and high strength	leaf_punch_fluo_10	Extended Data Fig. 4
2024-10-06	synergy and antagonism driven by GV3101 at low and high OD	leaf_punch_fluo_11	Extended Data Fig. 5
2024-11-04	attachment structures is required for efficient transformation	leaf_punch_fluo_12	Extended Data Fig. 6

## Sheet: leaf_punch_fluo_1
Well	GFP	Strain	OD	Plant	Leaf
A1	40519	PC4	0.01	1	Top
A2	28970	PC4	0.01	1	Top
A3	42255	PC4	0.01	1	Top
A4	47323	PC4	0.01	1	Top
A5	45359	PC4	0.01	1	Bottom
A6	44237	PC4	0.01	1	Bottom
A7	45538	PC4	0.01	1	Bottom
A8	47137	PC4	0.01	1	Bottom
A9	42714	PC4	0.01	2	Top
A10	19453	PC4	0.01	2	Top
A11	43291	PC4	0.01	2	Top
A12	30295	PC4	0.01	2	Top
B1	24959	PC4	0.01	2	Bottom
B2	36713	PC4	0.01	2	Bottom
B3	52695	PC4	0.01	2	Bottom
B4	52665	PC4	0.01	2	Bottom
B5	24622	PC4	0.01	3	Top
B6	30959	PC4	0.01	3	Top
B7	27090	PC4	0.01	3	Top
B8	27767	PC4	0.01	3	Top
B9	39311	PC4	0.01	3	Bottom
B10	28799	PC4	0.01	3	Bottom
B11	31547	PC4	0.01	3	Bottom
B12	32192	PC4	0.01	3	Bottom
C1	13705	PC4	0.01	4	Top
C2	15885	PC4	0.01	4	Top
C3	16798	PC4	0.01	4	Top
C4	19769	PC4	0.01	4	Top
C5	30903	PC4	0.01	4	Bottom
C6	36835	PC4	0.01	4	Bottom
C7	28573	PC4	0.01	4	Bottom
C8	24433	PC4	0.01	4	Bottom
C9	30752	PC4	0.01	5	Top
C10	24829	PC4	0.01	5	Top
C11	25953	PC4	0.01	5	Top
C12	34773	PC4	0.01	5	Top
D1	50563	PC4	0.01	5	Bottom
D2	49133	PC4	0.01	5	Bottom
D3	31249	PC4	0.01	5	Bottom
D4	50919	PC4	0.01	5	Bottom
E1	171591	PC4	0.05	1	Top
E2	119936	PC4	0.05	1	Top
E3	163662	PC4	0.05	1	Top
E4	66628	PC4	0.05	1	Top
E5	157106	PC4	0.05	1	Bottom
E6	285599	PC4	0.05	1	Bottom
E7	177088	PC4	0.05	1	Bottom
E8	250592	PC4	0.05	1	Bottom
E9	89024	PC4	0.05	2	Top
E10	111688	PC4	0.05	2	Top
E11	101011	PC4	0.05	2	Top
E12	96701	PC4	0.05	2	Top
F1	120974	PC4	0.05	2	Bottom
F2	170362	PC4	0.05	2	Bottom
F3	112724	PC4	0.05	2	Bottom
F4	163403	PC4	0.05	2	Bottom
F5	105824	PC4	0.05	3	Top
F6	108736	PC4	0.05	3	Top
F7	126128	PC4	0.05	3	Top
F8	118400	PC4	0.05	3	Top
F9	164295	PC4	0.05	3	Bottom
F10	113421	PC4	0.05	3	Bottom
F11	138134	PC4	0.05	3	Bottom
F12	152617	PC4	0.05	3	Bottom
G1	114817	PC4	0.05	4	Top
G2	103198	PC4	0.05	4	Top
G3	143079	PC4	0.05	4	Top
G4	130306	PC4	0.05	4	Top
G5	211234	PC4	0.05	4	Bottom
G6	183710	PC4	0.05	4	Bottom
G7	221240	PC4	0.05	4	Bottom
G8	205153	PC4	0.05	4	Bottom
G9	117420	PC4	0.05	5	Top
G10	133453	PC4	0.05	5	Top
G11	81576	PC4	0.05	5	Top
G12	125898	PC4	0.05	5	Top
H1	186096	PC4	0.05	5	Bottom
H2	123101	PC4	0.05	5	Bottom
H3	119901	PC4	0.05	5	Bottom
H4	139284	PC4	0.05	5	Bottom
A1	328409	PC4	0.1	1	Top
A2	353811	PC4	0.1	1	Top
A3	332258	PC4	0.1	1	Top
A4	347296	PC4	0.1	1	Top
A5	405972	PC4	0.1	1	Bottom
A6	366913	PC4	0.1	1	Bottom
A7	371461	PC4	0.1	1	Bottom
A8	366579	PC4	0.1	1	Bottom
A9	289449	PC4	0.1	2	Top
A10	355882	PC4	0.1	2	Top
A11	358285	PC4	0.1	2	Top
A12	398297	PC4	0.1	2	Top
B1	218421	PC4	0.1	2	Bottom
B2	396725	PC4	0.1	2	Bottom
B3	389252	PC4	0.1	2	Bottom
B4	348234	PC4	0.1	2	Bottom
B5	187905	PC4	0.1	3	Top
B6	136990	PC4	0.1	3	Top
B7	182744	PC4	0.1	3	Top
B8	138242	PC4	0.1	3	Top
B9	219311	PC4	0.1	3	Bottom
B10	185275	PC4	0.1	3	Bottom
B11	135258	PC4	0.1	3	Bottom
B12	166783	PC4	0.1	3	Bottom
C1	180911	PC4	0.1	4	Top
C2	214006	PC4	0.1	4	Top
C3	185856	PC4	0.1	4	Top
C4	104012	PC4	0.1	4	Top
C5	326852	PC4	0.1	4	Bottom
C6	443870	PC4	0.1	4	Bottom
C7	236410	PC4	0.1	4	Bottom
C8	181122	PC4	0.1	4	Bottom
C9	114096	PC4	0.1	5	Top
C10	110204	PC4	0.1	5	Top
C11	168834	PC4	0.1	5	Top
C12	103204	PC4	0.1	5	Top
D1	407756	PC4	0.1	5	Bottom
D2	325033	PC4	0.1	5	Bottom
D3	291560	PC4	0.1	5	Bottom
D4	332615	PC4	0.1	5	Bottom
E1	492412	PC4	0.25	1	Top
E2	396441	PC4	0.25	1	Top
E3	434577	PC4	0.25	1	Top
E4	394970	PC4	0.25	1	Top
E5	577538	PC4	0.25	1	Bottom
E6	396336	PC4	0.25	1	Bottom
E7	393466	PC4	0.25	1	Bottom
E8	516820	PC4	0.25	1	Bottom
E9	361293	PC4	0.25	2	Top
E10	290503	PC4	0.25	2	Top
E11	281832	PC4	0.25	2	Top
E12	335302	PC4	0.25	2	Top
F1	440679	PC4	0.25	2	Bottom
F2	435304	PC4	0.25	2	Bottom
F3	428332	PC4	0.25	2	Bottom
F4	280980	PC4	0.25	2	Bottom
F5	402957	PC4	0.25	3	Top
F6	574823	PC4	0.25	3	Top
F7	497760	PC4	0.25	3	Top
F8	453781	PC4	0.25	3	Top
F9	402704	PC4	0.25	3	Bottom
F10	545970	PC4	0.25	3	Bottom
F11	496878	PC4	0.25	3	Bottom
F12	621099	PC4	0.25	3	Bottom
G1	408744	PC4	0.25	4	Top
G2	353272	PC4	0.25	4	Top
G3	333390	PC4	0.25	4	Top
G4	500332	PC4	0.25	4	Top
G5	327735	PC4	0.25	4	Bottom
G6	537161	PC4	0.25	4	Bottom
G7	346355	PC4	0.25	4	Bottom
G8	453315	PC4	0.25	4	Bottom
G9	348084	PC4	0.25	5	Top
G10	410351	PC4	0.25	5	Top
G11	414363	PC4	0.25	5	Top
G12	428457	PC4	0.25	5	Top
H1	416304	PC4	0.25	5	Bottom
H2	383886	PC4	0.25	5	Bottom
H3	491052	PC4	0.25	5	Bottom
H4	261178	PC4	0.25	5	Bottom
A1	459713	PC4	0.5	1	Top
A2	410122	PC4	0.5	1	Top
A3	356922	PC4	0.5	1	Top
A4	567577	PC4	0.5	1	Top
A5	644589	PC4	0.5	1	Bottom
A6	540084	PC4	0.5	1	Bottom
A7	517656	PC4	0.5	1	Bottom
A8	588296	PC4	0.5	1	Bottom
A9	632407	PC4	0.5	2	Top
A10	562908	PC4	0.5	2	Top
A11	634167	PC4	0.5	2	Top
A12	534008	PC4	0.5	2	Top
B1	373741	PC4	0.5	2	Bottom
B2	335537	PC4	0.5	2	Bottom
B3	412025	PC4	0.5	2	Bottom
B4	475378	PC4	0.5	2	Bottom
B5	695097	PC4	0.5	3	Top
B6	438997	PC4	0.5	3	Top
B7	258565	PC4	0.5	3	Top
B8	382260	PC4	0.5	3	Top
B9	566372	PC4	0.5	3	Bottom
B10	617339	PC4	0.5	3	Bottom
B11	606696	PC4	0.5	3	Bottom
B12	537615	PC4	0.5	3	Bottom
C1	578217	PC4	0.5	4	Top
C2	613439	PC4	0.5	4	Top
C3	403735	PC4	0.5	4	Top
C4	495603	PC4	0.5	4	Top
C5	363132	PC4	0.5	4	Bottom
C6	422253	PC4	0.5	4	Bottom
C7	645802	PC4	0.5	4	Bottom
C8	529444	PC4	0.5	4	Bottom
C9	550573	PC4	0.5	5	Top
C10	635525	PC4	0.5	5	Top
C11	365235	PC4	0.5	5	Top
C12	576090	PC4	0.5	5	Top
D1	543916	PC4	0.5	5	Bottom
D2	601399	PC4	0.5	5	Bottom
D3	460231	PC4	0.5	5	Bottom
D4	512266	PC4	0.5	5	Bottom
E1	426191	PC4	0.75	1	Top
E2	629169	PC4	0.75	1	Top
E3	614587	PC4	0.75	1	Top
E4	450767	PC4	0.75	1	Top
E5	493951	PC4	0.75	1	Bottom
E6	531743	PC4	0.75	1	Bottom
E7	641628	PC4	0.75	1	Bottom
E8	468449	PC4	0.75	1	Bottom
E9	174697	PC4	0.75	2	Top
E10	239889	PC4	0.75	2	Top
E11	388768	PC4	0.75	2	Top
E12	356079	PC4	0.75	2	Top
F1	549707	PC4	0.75	2	Bottom
F2	527222	PC4	0.75	2	Bottom
F3	419764	PC4	0.75	2	Bottom
F4	554629	PC4	0.75	2	Bottom
F5	570283	PC4	0.75	3	Top
F6	530077	PC4	0.75	3	Top
F7	565424	PC4	0.75	3	Top
F8	588654	PC4	0.75	3	Top
F9	593213	PC4	0.75	3	Bottom
F10	541735	PC4	0.75	3	Bottom
F11	487583	PC4	0.75	3	Bottom
F12	541438	PC4	0.75	3	Bottom
G1	480789	PC4	0.75	4	Top
G2	478071	PC4	0.75	4	Top
G3	656627	PC4	0.75	4	Top
G4	572336	PC4	0.75	4	Top
G5	439038	PC4	0.75	4	Bottom
G6	577257	PC4	0.75	4	Bottom
G7	686191	PC4	0.75	4	Bottom
G8	560925	PC4	0.75	4	Bottom
G9	478850	PC4	0.75	5	Top
G10	446290	PC4	0.75	5	Top
G11	508340	PC4	0.75	5	Top
G12	612526	PC4	0.75	5	Top
H1	685129	PC4	0.75	5	Bottom
H2	615427	PC4	0.75	5	Bottom
H3	541829	PC4	0.75	5	Bottom
H4	524580	PC4	0.75	5	Bottom
A1	635730	PC4	1	1	Top
A2	684874	PC4	1	1	Top
A3	779890	PC4	1	1	Top
A4	621116	PC4	1	1	Top
A5	689211	PC4	1	1	Bottom
A6	682251	PC4	1	1	Bottom
A7	552887	PC4	1	1	Bottom
A8	476432	PC4	1	1	Bottom
A9	631663	PC4	1	2	Top
A10	618667	PC4	1	2	Top
A11	606858	PC4	1	2	Top
A12	659080	PC4	1	2	Top
B1	491278	PC4	1	2	Bottom
B2	595148	PC4	1	2	Bottom
B3	561144	PC4	1	2	Bottom
B4	556411	PC4	1	2	Bottom
B5	667166	PC4	1	3	Top
B6	594404	PC4	1	3	Top
B7	649873	PC4	1	3	Top
B8	724459	PC4	1	3	Top
B9	445084	PC4	1	3	Bottom
B10	460124	PC4	1	3	Bottom
B11	613224	PC4	1	3	Bottom
B12	450984	PC4	1	3	Bottom
C1	474445	PC4	1	4	Top
C2	598194	PC4	1	4	Top
C3	603997	PC4	1	4	Top
C4	597961	PC4	1	4	Top
C5	622369	PC4	1	4	Bottom
C6	585285	PC4	1	4	Bottom
C7	613020	PC4	1	4	Bottom
C8	626690	PC4	1	4	Bottom
C9	536378	PC4	1	5	Top
C10	617835	PC4	1	5	Top
C11	537000	PC4	1	5	Top
C12	668863	PC4	1	5	Top
D1	529661	PC4	1	5	Bottom
D2	498846	PC4	1	5	Bottom
D3	424668	PC4	1	5	Bottom
D4	447443	PC4	1	5	Bottom
E1	631169	PC4	2	1	Top
E2	688984	PC4	2	1	Top
E3	701392	PC4	2	1	Top
E4	780440	PC4	2	1	Top
E5	451874	PC4	2	1	Bottom
E6	574654	PC4	2	1	Bottom
E7	581256	PC4	2	1	Bottom
E8	566811	PC4	2	1	Bottom
E9	685240	PC4	2	2	Top
E10	660577	PC4	2	2	Top
E11	776513	PC4	2	2	Top
E12	737382	PC4	2	2	Top
F1	648810	PC4	2	2	Bottom
F2	680271	PC4	2	2	Bottom
F3	679089	PC4	2	2	Bottom
F4	530770	PC4	2	2	Bottom
F5	523917	PC4	2	3	Top
F6	695570	PC4	2	3	Top
F7	651138	PC4	2	3	Top
F8	766081	PC4	2	3	Top
F9	483165	PC4	2	3	Bottom
F10	467743	PC4	2	3	Bottom
F11	528479	PC4	2	3	Bottom
F12	448925	PC4	2	3	Bottom
G1	600743	PC4	2	4	Top
G2	587162	PC4	2	4	Top
G3	646979	PC4	2	4	Top
G4	648844	PC4	2	4	Top
G5	445048	PC4	2	4	Bottom
G6	471856	PC4	2	4	Bottom
G7	453325	PC4	2	4	Bottom
G8	549666	PC4	2	4	Bottom
G9	577028	PC4	2	5	Top
G10	565855	PC4	2	5	Top
G11	610593	PC4	2	5	Top
G12	635697	PC4	2	5	Top
H1	516589	PC4	2	5	Bottom
H2	511129	PC4	2	5	Bottom
H3	451856	PC4	2	5	Bottom
H4	437171	PC4	2	5	Bottom
A1	134567	PC5	0.01	1	Top
A2	278925	PC5	0.01	1	Top
A3	213321	PC5	0.01	1	Top
A4	199530	PC5	0.01	1	Top
A5	181280	PC5	0.01	1	Bottom
A6	219824	PC5	0.01	1	Bottom
A7	157719	PC5	0.01	1	Bottom
A8	138440	PC5	0.01	1	Bottom
A9	349230	PC5	0.01	2	Top
A10	281950	PC5	0.01	2	Top
A11	270639	PC5	0.01	2	Top
A12	275867	PC5	0.01	2	Top
B1	444115	PC5	0.01	2	Bottom
B2	210696	PC5	0.01	2	Bottom
B3	389761	PC5	0.01	2	Bottom
B4	299565	PC5	0.01	2	Bottom
B5	229780	PC5	0.01	3	Top
B6	269468	PC5	0.01	3	Top
B7	234997	PC5	0.01	3	Top
B8	193137	PC5	0.01	3	Top
B9	274741	PC5	0.01	3	Bottom
B10	196715	PC5	0.01	3	Bottom
B11	353097	PC5	0.01	3	Bottom
B12	368724	PC5	0.01	3	Bottom
C1	201410	PC5	0.01	4	Top
C2	125564	PC5	0.01	4	Top
C3	223544	PC5	0.01	4	Top
C4	108475	PC5	0.01	4	Top
C5	304112	PC5	0.01	4	Bottom
C6	416296	PC5	0.01	4	Bottom
C7	412379	PC5	0.01	4	Bottom
C8	447601	PC5	0.01	4	Bottom
C9	279570	PC5	0.01	5	Top
C10	243213	PC5	0.01	5	Top
C11	346595	PC5	0.01	5	Top
C12	313087	PC5	0.01	5	Top
D1	406609	PC5	0.01	5	Bottom
D2	352324	PC5	0.01	5	Bottom
D3	338840	PC5	0.01	5	Bottom
D4	333005	PC5	0.01	5	Bottom
E1	1261171	PC5	0.05	1	Top
E2	796528	PC5	0.05	1	Top
E3	992206	PC5	0.05	1	Top
E4	1028109	PC5	0.05	1	Top
E5	651372	PC5	0.05	1	Bottom
E6	678552	PC5	0.05	1	Bottom
E7	685106	PC5	0.05	1	Bottom
E8	784657	PC5	0.05	1	Bottom
E9	952753	PC5	0.05	2	Top
E10	1011225	PC5	0.05	2	Top
E11	982367	PC5	0.05	2	Top
E12	1003250	PC5	0.05	2	Top
F1	984813	PC5	0.05	2	Bottom
F2	1482902	PC5	0.05	2	Bottom
F3	1129252	PC5	0.05	2	Bottom
F4	1304678	PC5	0.05	2	Bottom
F5	1002754	PC5	0.05	3	Top
F6	901268	PC5	0.05	3	Top
F7	1015678	PC5	0.05	3	Top
F8	736191	PC5	0.05	3	Top
F9	1501555	PC5	0.05	3	Bottom
F10	1530891	PC5	0.05	3	Bottom
F11	1374346	PC5	0.05	3	Bottom
F12	1611677	PC5	0.05	3	Bottom
G1	566308	PC5	0.05	4	Top
G2	877334	PC5	0.05	4	Top
G3	883365	PC5	0.05	4	Top
G4	1143716	PC5	0.05	4	Top
G5	920648	PC5	0.05	4	Bottom
G6	974931	PC5	0.05	4	Bottom
G7	775893	PC5	0.05	4	Bottom
G8	1166261	PC5	0.05	4	Bottom
G9	658884	PC5	0.05	5	Top
G10	871319	PC5	0.05	5	Top
G11	716842	PC5	0.05	5	Top
G12	1118842	PC5	0.05	5	Top
H1	945483	PC5	0.05	5	Bottom
H2	1144415	PC5	0.05	5	Bottom
H3	1586332	PC5	0.05	5	Bottom
H4	931222	PC5	0.05	5	Bottom
A1	1256365	PC5	0.1	1	Top
A2	1463625	PC5	0.1	1	Top
A3	1230330	PC5	0.1	1	Top
A4	1673091	PC5	0.1	1	Top
A5	1213539	PC5	0.1	1	Bottom
A6	1094249	PC5	0.1	1	Bottom
A7	1036967	PC5	0.1	1	Bottom
A8	985617	PC5	0.1	1	Bottom
A9	792019	PC5	0.1	2	Top
A10	1373156	PC5	0.1	2	Top
A11	1368922	PC5	0.1	2	Top
A12	1411320	PC5	0.1	2	Top
B1	1018232	PC5	0.1	2	Bottom
B2	1173825	PC5	0.1	2	Bottom
B3	1220245	PC5	0.1	2	Bottom
B4	1001984	PC5	0.1	2	Bottom
B5	1114391	PC5	0.1	3	Top
B6	739701	PC5	0.1	3	Top
B7	1426480	PC5	0.1	3	Top
B8	1758282	PC5	0.1	3	Top
B9	1443214	PC5	0.1	3	Bottom
B10	1016562	PC5	0.1	3	Bottom
B11	1579070	PC5	0.1	3	Bottom
B12	1604597	PC5	0.1	3	Bottom
C1	1846843	PC5	0.1	4	Top
C2	1240810	PC5	0.1	4	Top
C3	1369899	PC5	0.1	4	Top
C4	1687480	PC5	0.1	4	Top
C5	1370362	PC5	0.1	4	Bottom
C6	1441062	PC5	0.1	4	Bottom
C7	1485159	PC5	0.1	4	Bottom
C8	1563146	PC5	0.1	4	Bottom
C9	1710242	PC5	0.1	5	Top
C10	1886830	PC5	0.1	5	Top
C11	1591042	PC5	0.1	5	Top
C12	1976400	PC5	0.1	5	Top
D1	1159977	PC5	0.1	5	Bottom
D2	1191574	PC5	0.1	5	Bottom
D3	1473743	PC5	0.1	5	Bottom
D4	1200249	PC5	0.1	5	Bottom
E1	2053516	PC5	0.25	1	Top
E2	1753293	PC5	0.25	1	Top
E3	2024407	PC5	0.25	1	Top
E4	1827392	PC5	0.25	1	Top
E5	1835181	PC5	0.25	1	Bottom
E6	2220827	PC5	0.25	1	Bottom
E7	1889513	PC5	0.25	1	Bottom
E8	1527278	PC5	0.25	1	Bottom
E9	1985884	PC5	0.25	2	Top
E10	1690062	PC5	0.25	2	Top
E11	1591679	PC5	0.25	2	Top
E12	2048049	PC5	0.25	2	Top
F1	1746640	PC5	0.25	2	Bottom
F2	1756966	PC5	0.25	2	Bottom
F3	1444459	PC5	0.25	2	Bottom
F4	1737020	PC5	0.25	2	Bottom
F5	2048386	PC5	0.25	3	Top
F6	1487650	PC5	0.25	3	Top
F7	1268308	PC5	0.25	3	Top
F8	1338250	PC5	0.25	3	Top
F9	1485513	PC5	0.25	3	Bottom
F10	1360969	PC5	0.25	3	Bottom
F11	1595378	PC5	0.25	3	Bottom
F12	1821822	PC5	0.25	3	Bottom
G1	2024793	PC5	0.25	4	Top
G2	2141340	PC5	0.25	4	Top
G3	1632335	PC5	0.25	4	Top
G4	2285905	PC5	0.25	4	Top
G5	1429383	PC5	0.25	4	Bottom
G6	1072598	PC5	0.25	4	Bottom
G7	1756120	PC5	0.25	4	Bottom
G8	1368501	PC5	0.25	4	Bottom
G9	2222675	PC5	0.25	5	Top
G10	1798437	PC5	0.25	5	Top
G11	2053119	PC5	0.25	5	Top
G12	2408803	PC5	0.25	5	Top
H1	1411861	PC5	0.25	5	Bottom
H2	1765152	PC5	0.25	5	Bottom
H3	1710104	PC5	0.25	5	Bottom
H4	1456014	PC5	0.25	5	Bottom
A1	2114663	PC5	0.5	1	Top
A2	2836051	PC5	0.5	1	Top
A3	2483696	PC5	0.5	1	Top
A4	2510755	PC5	0.5	1	Top
A5	1410993	PC5	0.5	1	Bottom
A6	1339497	PC5	0.5	1	Bottom
A7	1619874	PC5	0.5	1	Bottom
A8	1524295	PC5	0.5	1	Bottom
A9	3387081	PC5	0.5	2	Top
A10	3434454	PC5	0.5	2	Top
A11	2383465	PC5	0.5	2	Top
A12	3474981	PC5	0.5	2	Top
B1	1744344	PC5	0.5	2	Bottom
B2	1673999	PC5	0.5	2	Bottom
B3	1950455	PC5	0.5	2	Bottom
B4	1990754	PC5	0.5	2	Bottom
B5	2635436	PC5	0.5	3	Top
B6	2325091	PC5	0.5	3	Top
B7	2385050	PC5	0.5	3	Top
B8	2617841	PC5	0.5	3	Top
B9	1942407	PC5	0.5	3	Bottom
B10	2002423	PC5	0.5	3	Bottom
B11	1756515	PC5	0.5	3	Bottom
B12	2357386	PC5	0.5	3	Bottom
C1	2538618	PC5	0.5	4	Top
C2	2502307	PC5	0.5	4	Top
C3	2420974	PC5	0.5	4	Top
C4	2324163	PC5	0.5	4	Top
C5	1908509	PC5	0.5	4	Bottom
C6	1851400	PC5	0.5	4	Bottom
C7	2057282	PC5	0.5	4	Bottom
C8	2026448	PC5	0.5	4	Bottom
C9	1874844	PC5	0.5	5	Top
C10	2303493	PC5	0.5	5	Top
C11	2349680	PC5	0.5	5	Top
C12	2349304	PC5	0.5	5	Top
D1	1930755	PC5	0.5	5	Bottom
D2	1536021	PC5	0.5	5	Bottom
D3	1566257	PC5	0.5	5	Bottom
D4	1400110	PC5	0.5	5	Bottom
E1	2272046	PC5	0.75	1	Top
E2	1749525	PC5	0.75	1	Top
E3	2084859	PC5	0.75	1	Top
E4	2055322	PC5	0.75	1	Top
E5	1453219	PC5	0.75	1	Bottom
E6	1288830	PC5	0.75	1	Bottom
E7	1299333	PC5	0.75	1	Bottom
E8	1986175	PC5	0.75	1	Bottom
E9	2770397	PC5	0.75	2	Top
E10	2776428	PC5	0.75	2	Top
E11	2493460	PC5	0.75	2	Top
E12	3004054	PC5	0.75	2	Top
F1	1779574	PC5	0.75	2	Bottom
F2	2041248	PC5	0.75	2	Bottom
F3	2021341	PC5	0.75	2	Bottom
F4	1621962	PC5	0.75	2	Bottom
F5	2091189	PC5	0.75	3	Top
F6	2280319	PC5	0.75	3	Top
F7	2434138	PC5	0.75	3	Top
F8	2115383	PC5	0.75	3	Top
F9	1397122	PC5	0.75	3	Bottom
F10	1664144	PC5	0.75	3	Bottom
F11	1623763	PC5	0.75	3	Bottom
F12	2114128	PC5	0.75	3	Bottom
G1	2379851	PC5	0.75	4	Top
G2	2575127	PC5	0.75	4	Top
G3	2381777	PC5	0.75	4	Top
G4	2332920	PC5	0.75	4	Top
G5	1917446	PC5	0.75	4	Bottom
G6	2123048	PC5	0.75	4	Bottom
G7	2405540	PC5	0.75	4	Bottom
G8	2144790	PC5	0.75	4	Bottom
G9	2344843	PC5	0.75	5	Top
G10	2708429	PC5	0.75	5	Top
G11	2148176	PC5	0.75	5	Top
G12	2837483	PC5	0.75	5	Top
H1	2405992	PC5	0.75	5	Bottom
H2	1889110	PC5	0.75	5	Bottom
H3	2123894	PC5	0.75	5	Bottom
H4	1859229	PC5	0.75	5	Bottom
A1	1959470	PC5	1	1	Top
A2	1714946	PC5	1	1	Top
A3	1884674	PC5	1	1	Top
A4	1760393	PC5	1	1	Top
A5	1363664	PC5	1	1	Bottom
A6	1397112	PC5	1	1	Bottom
A7	1484947	PC5	1	1	Bottom
A8	1463433	PC5	1	1	Bottom
A9	2175592	PC5	1	2	Top
A10	2020806	PC5	1	2	Top
A11	2270777	PC5	1	2	Top
A12	2165775	PC5	1	2	Top
B1	1724789	PC5	1	2	Bottom
B2	1867535	PC5	1	2	Bottom
B3	1717986	PC5	1	2	Bottom
B4	1855311	PC5	1	2	Bottom
B5	2626911	PC5	1	3	Top
B6	2106561	PC5	1	3	Top
B7	2293376	PC5	1	3	Top
B8	2019876	PC5	1	3	Top
B9	1563708	PC5	1	3	Bottom
B10	1292154	PC5	1	3	Bottom
B11	1267630	PC5	1	3	Bottom
B12	1397531	PC5	1	3	Bottom
C1	1717430	PC5	1	4	Top
C2	1663263	PC5	1	4	Top
C3	1959103	PC5	1	4	Top
C4	1891916	PC5	1	4	Top
C5	1026127	PC5	1	4	Bottom
C6	971612	PC5	1	4	Bottom
C7	743092	PC5	1	4	Bottom
C8	1133623	PC5	1	4	Bottom
C9	2936646	PC5	1	5	Top
C10	1973197	PC5	1	5	Top
C11	2376602	PC5	1	5	Top
C12	2363478	PC5	1	5	Top
D1	1525851	PC5	1	5	Bottom
D2	1251795	PC5	1	5	Bottom
D3	1938317	PC5	1	5	Bottom
D4	1145484	PC5	1	5	Bottom
E1	2227577	PC5	2	1	Top
E2	2055109	PC5	2	1	Top
E3	1403851	PC5	2	1	Top
E4	1571325	PC5	2	1	Top
E5	1053022	PC5	2	1	Bottom
E6	1016711	PC5	2	1	Bottom
E7	1168497	PC5	2	1	Bottom
E8	1254973	PC5	2	1	Bottom
E9	2464659	PC5	2	2	Top
E10	2097082	PC5	2	2	Top
E11	2257250	PC5	2	2	Top
E12	2448790	PC5	2	2	Top
F1	1535692	PC5	2	2	Bottom
F2	1540527	PC5	2	2	Bottom
F3	1533174	PC5	2	2	Bottom
F4	1549570	PC5	2	2	Bottom
F5	2970581	PC5	2	3	Top
F6	1526047	PC5	2	3	Top
F7	2589426	PC5	2	3	Top
F8	2897919	PC5	2	3	Top
F9	1937239	PC5	2	3	Bottom
F10	1700908	PC5	2	3	Bottom
F11	1824895	PC5	2	3	Bottom
F12	1310091	PC5	2	3	Bottom
G1	2226132	PC5	2	4	Top
G2	2260769	PC5	2	4	Top
G3	2376253	PC5	2	4	Top
G4	2803947	PC5	2	4	Top
G5	1571538	PC5	2	4	Bottom
G6	1389948	PC5	2	4	Bottom
G7	1393565	PC5	2	4	Bottom
G8	1230602	PC5	2	4	Bottom
G9	2018933	PC5	2	5	Top
G10	2139721	PC5	2	5	Top
G11	2113889	PC5	2	5	Top
G12	1789304	PC5	2	5	Top
H1	1555185	PC5	2	5	Bottom
H2	1906315	PC5	2	5	Bottom
H3	1726407	PC5	2	5	Bottom
H4	1842021	PC5	2	5	Bottom
A1	3988	PC6	0.01	1	Top
A2	5530	PC6	0.01	1	Top
A3	6480	PC6	0.01	1	Top
A4	3549	PC6	0.01	1	Top
A5	3627	PC6	0.01	1	Bottom
A6	6351	PC6	0.01	1	Bottom
A7	6286	PC6	0.01	1	Bottom
A8	10105	PC6	0.01	1	Bottom
A9	5663	PC6	0.01	2	Top
A10	6347	PC6	0.01	2	Top
A11	6150	PC6	0.01	2	Top
A12	6407	PC6	0.01	2	Top
B1	5684	PC6	0.01	2	Bottom
B2	6316	PC6	0.01	2	Bottom
B3	5619	PC6	0.01	2	Bottom
B4	6585	PC6	0.01	2	Bottom
B5	4028	PC6	0.01	3	Top
B6	4871	PC6	0.01	3	Top
B7	4760	PC6	0.01	3	Top
B8	3708	PC6	0.01	3	Top
B9	5599	PC6	0.01	3	Bottom
B10	8248	PC6	0.01	3	Bottom
B11	6518	PC6	0.01	3	Bottom
B12	7803	PC6	0.01	3	Bottom
C1	6617	PC6	0.01	4	Top
C2	7463	PC6	0.01	4	Top
C3	5424	PC6	0.01	4	Top
C4	5387	PC6	0.01	4	Top
C5	8421	PC6	0.01	4	Bottom
C6	5748	PC6	0.01	4	Bottom
C7	5851	PC6	0.01	4	Bottom
C8	6470	PC6	0.01	4	Bottom
C9	5019	PC6	0.01	5	Top
C10	5412	PC6	0.01	5	Top
C11	6331	PC6	0.01	5	Top
C12	5706	PC6	0.01	5	Top
D1	5799	PC6	0.01	5	Bottom
D2	5843	PC6	0.01	5	Bottom
D3	6108	PC6	0.01	5	Bottom
D4	4822	PC6	0.01	5	Bottom
E1	13547	PC6	0.05	1	Top
E2	15470	PC6	0.05	1	Top
E3	16036	PC6	0.05	1	Top
E4	12516	PC6	0.05	1	Top
E5	13145	PC6	0.05	1	Bottom
E6	16587	PC6	0.05	1	Bottom
E7	9247	PC6	0.05	1	Bottom
E8	17565	PC6	0.05	1	Bottom
E9	12093	PC6	0.05	2	Top
E10	11210	PC6	0.05	2	Top
E11	13848	PC6	0.05	2	Top
E12	17872	PC6	0.05	2	Top
F1	12719	PC6	0.05	2	Bottom
F2	20292	PC6	0.05	2	Bottom
F3	13347	PC6	0.05	2	Bottom
F4	13060	PC6	0.05	2	Bottom
F5	9142	PC6	0.05	3	Top
F6	13537	PC6	0.05	3	Top
F7	9287	PC6	0.05	3	Top
F8	12065	PC6	0.05	3	Top
F9	17160	PC6	0.05	3	Bottom
F10	22329	PC6	0.05	3	Bottom
F11	22874	PC6	0.05	3	Bottom
F12	17504	PC6	0.05	3	Bottom
G1	10657	PC6	0.05	4	Top
G2	9169	PC6	0.05	4	Top
G3	8183	PC6	0.05	4	Top
G4	7657	PC6	0.05	4	Top
G5	15227	PC6	0.05	4	Bottom
G6	18452	PC6	0.05	4	Bottom
G7	13987	PC6	0.05	4	Bottom
G8	20637	PC6	0.05	4	Bottom
G9	10438	PC6	0.05	5	Top
G10	10095	PC6	0.05	5	Top
G11	8115	PC6	0.05	5	Top
G12	11207	PC6	0.05	5	Top
H1	16190	PC6	0.05	5	Bottom
H2	14847	PC6	0.05	5	Bottom
H3	22894	PC6	0.05	5	Bottom
H4	13620	PC6	0.05	5	Bottom
A1	20645	PC6	0.1	1	Top
A2	12664	PC6	0.1	1	Top
A3	12822	PC6	0.1	1	Top
A4	15150	PC6	0.1	1	Top
A5	21849	PC6	0.1	1	Bottom
A6	21590	PC6	0.1	1	Bottom
A7	19220	PC6	0.1	1	Bottom
A8	24953	PC6	0.1	1	Bottom
A9	17465	PC6	0.1	2	Top
A10	19990	PC6	0.1	2	Top
A11	20438	PC6	0.1	2	Top
A12	13214	PC6	0.1	2	Top
B1	14989	PC6	0.1	2	Bottom
B2	16612	PC6	0.1	2	Bottom
B3	23840	PC6	0.1	2	Bottom
B4	22791	PC6	0.1	2	Bottom
B5	16572	PC6	0.1	3	Top
B6	9694	PC6	0.1	3	Top
B7	20160	PC6	0.1	3	Top
B8	20424	PC6	0.1	3	Top
B9	25045	PC6	0.1	3	Bottom
B10	26689	PC6	0.1	3	Bottom
B11	40134	PC6	0.1	3	Bottom
B12	21207	PC6	0.1	3	Bottom
C1	10489	PC6	0.1	4	Top
C2	23768	PC6	0.1	4	Top
C3	15131	PC6	0.1	4	Top
C4	16294	PC6	0.1	4	Top
C5	21423	PC6	0.1	4	Bottom
C6	25813	PC6	0.1	4	Bottom
C7	20904	PC6	0.1	4	Bottom
C8	32471	PC6	0.1	4	Bottom
C9	8582	PC6	0.1	5	Top
C10	10993	PC6	0.1	5	Top
C11	11035	PC6	0.1	5	Top
C12	13754	PC6	0.1	5	Top
D1	24383	PC6	0.1	5	Bottom
D2	24172	PC6	0.1	5	Bottom
D3	30235	PC6	0.1	5	Bottom
D4	25689	PC6	0.1	5	Bottom
E1	35014	PC6	0.25	1	Top
E2	43135	PC6	0.25	1	Top
E3	43726	PC6	0.25	1	Top
E4	32384	PC6	0.25	1	Top
E5	38251	PC6	0.25	1	Bottom
E6	47615	PC6	0.25	1	Bottom
E7	59188	PC6	0.25	1	Bottom
E8	30330	PC6	0.25	1	Bottom
E9	30755	PC6	0.25	2	Top
E10	28757	PC6	0.25	2	Top
E11	29117	PC6	0.25	2	Top
E12	25855	PC6	0.25	2	Top
F1	36668	PC6	0.25	2	Bottom
F2	37660	PC6	0.25	2	Bottom
F3	42158	PC6	0.25	2	Bottom
F4	38514	PC6	0.25	2	Bottom
F5	23316	PC6	0.25	3	Top
F6	23413	PC6	0.25	3	Top
F7	23003	PC6	0.25	3	Top
F8	33086	PC6	0.25	3	Top
F9	44318	PC6	0.25	3	Bottom
F10	38025	PC6	0.25	3	Bottom
F11	41344	PC6	0.25	3	Bottom
F12	58742	PC6	0.25	3	Bottom
G1	13653	PC6	0.25	4	Top
G2	15089	PC6	0.25	4	Top
G3	17286	PC6	0.25	4	Top
G4	19502	PC6	0.25	4	Top
G5	37415	PC6	0.25	4	Bottom
G6	25942	PC6	0.25	4	Bottom
G7	25340	PC6	0.25	4	Bottom
G8	35581	PC6	0.25	4	Bottom
G9	20599	PC6	0.25	5	Top
G10	29650	PC6	0.25	5	Top
G11	36277	PC6	0.25	5	Top
G12	28840	PC6	0.25	5	Top
H1	28456	PC6	0.25	5	Bottom
H2	34647	PC6	0.25	5	Bottom
H3	28227	PC6	0.25	5	Bottom
H4	38287	PC6	0.25	5	Bottom
A1	24582	PC6	0.5	1	Top
A2	31747	PC6	0.5	1	Top
A3	36043	PC6	0.5	1	Top
A4	41624	PC6	0.5	1	Top
A5	49477	PC6	0.5	1	Bottom
A6	65590	PC6	0.5	1	Bottom
A7	72055	PC6	0.5	1	Bottom
A8	57779	PC6	0.5	1	Bottom
A9	23333	PC6	0.5	2	Top
A10	34941	PC6	0.5	2	Top
A11	25197	PC6	0.5	2	Top
A12	24022	PC6	0.5	2	Top
B1	56316	PC6	0.5	2	Bottom
B2	69072	PC6	0.5	2	Bottom
B3	56016	PC6	0.5	2	Bottom
B4	49289	PC6	0.5	2	Bottom
B5	46580	PC6	0.5	3	Top
B6	39938	PC6	0.5	3	Top
B7	32763	PC6	0.5	3	Top
B8	49291	PC6	0.5	3	Top
B9	53449	PC6	0.5	3	Bottom
B10	56770	PC6	0.5	3	Bottom
B11	51264	PC6	0.5	3	Bottom
B12	61421	PC6	0.5	3	Bottom
C1	52211	PC6	0.5	4	Top
C2	42189	PC6	0.5	4	Top
C3	57293	PC6	0.5	4	Top
C4	38473	PC6	0.5	4	Top
C5	72191	PC6	0.5	4	Bottom
C6	66776	PC6	0.5	4	Bottom
C7	70702	PC6	0.5	4	Bottom
C8	65728	PC6	0.5	4	Bottom
C9	55369	PC6	0.5	5	Top
C10	47209	PC6	0.5	5	Top
C11	60691	PC6	0.5	5	Top
C12	49078	PC6	0.5	5	Top
D1	45764	PC6	0.5	5	Bottom
D2	59296	PC6	0.5	5	Bottom
D3	62531	PC6	0.5	5	Bottom
D4	46403	PC6	0.5	5	Bottom
E1	50860	PC6	0.75	1	Top
E2	76314	PC6	0.75	1	Top
E3	52922	PC6	0.75	1	Top
E4	95723	PC6	0.75	1	Top
E5	61968	PC6	0.75	1	Bottom
E6	76925	PC6	0.75	1	Bottom
E7	56768	PC6	0.75	1	Bottom
E8	70609	PC6	0.75	1	Bottom
E9	42486	PC6	0.75	2	Top
E10	45644	PC6	0.75	2	Top
E11	50701	PC6	0.75	2	Top
E12	58406	PC6	0.75	2	Top
F1	85681	PC6	0.75	2	Bottom
F2	68049	PC6	0.75	2	Bottom
F3	78698	PC6	0.75	2	Bottom
F4	76003	PC6	0.75	2	Bottom
F5	60576	PC6	0.75	3	Top
F6	46012	PC6	0.75	3	Top
F7	62447	PC6	0.75	3	Top
F8	35570	PC6	0.75	3	Top
F9	51956	PC6	0.75	3	Bottom
F10	43775	PC6	0.75	3	Bottom
F11	50691	PC6	0.75	3	Bottom
F12	72923	PC6	0.75	3	Bottom
G1	52119	PC6	0.75	4	Top
G2	57049	PC6	0.75	4	Top
G3	56291	PC6	0.75	4	Top
G4	73754	PC6	0.75	4	Top
G5	31150	PC6	0.75	4	Bottom
G6	41119	PC6	0.75	4	Bottom
G7	36625	PC6	0.75	4	Bottom
G8	62285	PC6	0.75	4	Bottom
G9	68884	PC6	0.75	5	Top
G10	60236	PC6	0.75	5	Top
G11	86335	PC6	0.75	5	Top
G12	79902	PC6	0.75	5	Top
H1	75980	PC6	0.75	5	Bottom
H2	93362	PC6	0.75	5	Bottom
H3	60081	PC6	0.75	5	Bottom
H4	55273	PC6	0.75	5	Bottom
A1	65943	PC6	1	1	Top
A2	50929	PC6	1	1	Top
A3	54631	PC6	1	1	Top
A4	53654	PC6	1	1	Top
A5	97069	PC6	1	1	Bottom
A6	76641	PC6	1	1	Bottom
A7	92549	PC6	1	1	Bottom
A8	75177	PC6	1	1	Bottom
A9	75793	PC6	1	2	Top
A10	76221	PC6	1	2	Top
A11	90159	PC6	1	2	Top
A12	66350	PC6	1	2	Top
B1	64521	PC6	1	2	Bottom
B2	76633	PC6	1	2	Bottom
B3	50806	PC6	1	2	Bottom
B4	57161	PC6	1	2	Bottom
B5	43934	PC6	1	3	Top
B6	58176	PC6	1	3	Top
B7	61064	PC6	1	3	Top
B8	56975	PC6	1	3	Top
B9	48832	PC6	1	3	Bottom
B10	54149	PC6	1	3	Bottom
B11	47025	PC6	1	3	Bottom
B12	45710	PC6	1	3	Bottom
C1	85770	PC6	1	4	Top
C2	69367	PC6	1	4	Top
C3	61111	PC6	1	4	Top
C4	75366	PC6	1	4	Top
C5	51380	PC6	1	4	Bottom
C6	62630	PC6	1	4	Bottom
C7	34318	PC6	1	4	Bottom
C8	36835	PC6	1	4	Bottom
C9	71836	PC6	1	5	Top
C10	51164	PC6	1	5	Top
C11	64623	PC6	1	5	Top
C12	60277	PC6	1	5	Top
D1	42157	PC6	1	5	Bottom
D2	72121	PC6	1	5	Bottom
D3	66497	PC6	1	5	Bottom
D4	36109	PC6	1	5	Bottom
E1	71344	PC6	2	1	Top
E2	71119	PC6	2	1	Top
E3	72340	PC6	2	1	Top
E4	61538	PC6	2	1	Top
E5	72389	PC6	2	1	Bottom
E6	80637	PC6	2	1	Bottom
E7	88228	PC6	2	1	Bottom
E8	89458	PC6	2	1	Bottom
E9	56989	PC6	2	2	Top
E10	67313	PC6	2	2	Top
E11	61988	PC6	2	2	Top
E12	67046	PC6	2	2	Top
F1	82023	PC6	2	2	Bottom
F2	107979	PC6	2	2	Bottom
F3	66750	PC6	2	2	Bottom
F4	117178	PC6	2	2	Bottom
F5	117421	PC6	2	3	Top
F6	90515	PC6	2	3	Top
F7	79021	PC6	2	3	Top
F8	69857	PC6	2	3	Top
F9	63966	PC6	2	3	Bottom
F10	76816	PC6	2	3	Bottom
F11	51963	PC6	2	3	Bottom
F12	54046	PC6	2	3	Bottom
G1	75805	PC6	2	4	Top
G2	108033	PC6	2	4	Top
G3	61191	PC6	2	4	Top
G4	78245	PC6	2	4	Top
G5	76800	PC6	2	4	Bottom
G6	78781	PC6	2	4	Bottom
G7	67882	PC6	2	4	Bottom
G8	60457	PC6	2	4	Bottom
G9	74719	PC6	2	5	Top
G10	64897	PC6	2	5	Top
G11	88885	PC6	2	5	Top
G12	63797	PC6	2	5	Top
H1	90316	PC6	2	5	Bottom
H2	90219	PC6	2	5	Bottom
H3	64089	PC6	2	5	Bottom
H4	81965	PC6	2	5	Bottom

## Sheet: leaf_punch_fluo_2
	Unnamed: 0	well	line	infiltration	plant	leaf	punch	plate	GFP	RFP	BFP
0	0	A1	wt	0	1	1	1	1	87578	87578	87578
1	1	A2	wt	0	1	1	2	1	60305	60305	60305
2	2	A3	wt	0	1	1	3	1	69840	69840	69840
3	3	A4	wt	0	1	1	4	1	116135	116135	116135
4	4	A5	wt	0	1	2	1	1	168500	168500	168500
5	5	A6	wt	0	1	2	2	1	130182	130182	130182
6	6	A7	wt	0	1	2	3	1	85043	85043	85043
7	7	A8	wt	0	1	2	4	1	161540	161540	161540
8	8	A9	wt	0	2	1	1	1	94502	94502	94502
9	9	A10	wt	0	2	1	2	1	75976	75976	75976
10	10	A11	wt	0	2	1	3	1	104960	1108	1108
11	11	A12	wt	0	2	1	4	1	153284	1076	1076
12	12	B1	wt	0	2	2	1	1	161689	161689	161689
13	13	B2	wt	0	2	2	2	1	82883	82883	82883
14	14	B3	wt	0	2	2	3	1	151652	151652	151652
15	15	B4	wt	0	2	2	4	1	140278	140278	140278
16	16	B5	wt	0	3	1	1	1	180510	180510	180510
17	17	B6	wt	0	3	1	2	1	161580	161580	161580
18	18	B7	wt	0	3	1	3	1	204547	204547	204547
19	19	B8	wt	0	3	1	4	1	119988	119988	119988
20	20	B9	wt	0	3	2	1	1	176433	176433	176433
21	21	B10	wt	0	3	2	2	1	190397	190397	190397
22	22	B11	wt	0	3	2	3	1	221027	221027	221027
23	23	B12	wt	0	3	2	4	1	140139	140139	140139
24	24	C1	wt	0	4	1	1	1	92966	92966	92966
25	25	C2	wt	0	4	1	2	1	164896	164896	164896
26	26	C3	wt	0	4	1	3	1	110495	110495	110495
27	27	C4	wt	0	4	1	4	1	137131	137131	137131
28	28	C5	wt	0	4	2	1	1	147644	147644	147644
29	29	C6	wt	0	4	2	2	1	148263	148263	148263
30	30	C7	wt	0	4	2	3	1	163804	163804	163804
31	31	C8	wt	0	4	2	4	1	171326	171326	171326
32	32	C9	wt	0	5	1	1	1	162692	162692	162692
33	33	C10	wt	0	5	1	2	1	208317	208317	208317
34	34	C11	wt	0	5	1	3	1	153895	153895	153895
35	35	C12	wt	0	5	1	4	1	165748	165748	165748
36	36	D1	wt	0	5	2	1	1	158920	158920	158920
37	37	D2	wt	0	5	2	2	1	165663	165663	165663
38	38	D3	wt	0	5	2	3	1	124070	124070	124070
39	39	D4	wt	0	5	2	4	1	278415	278415	278415
40	40	D5	wt	0	6	1	1	1	62110	62110	62110
41	41	D6	wt	0	6	1	2	1	74837	74837	74837
42	42	D7	wt	0	6	1	3	1	105167	105167	105167
43	43	D8	wt	0	6	1	4	1	110132	110132	110132
44	44	D9	wt	0	6	2	1	1	145427	145427	145427
45	45	D10	wt	0	6	2	2	1	88525	88525	88525
46	46	D11	wt	0	6	2	3	1	121742	121742	121742
47	47	D12	wt	0	6	2	4	1	138930	138930	138930
48	48	E1	wt	1	1	1	1	1	327851	327851	327851
49	49	E2	wt	1	1	1	2	1	234482	234482	234482
50	50	E3	wt	1	1	1	3	1	287953	287953	287953
51	51	E4	wt	1	1	1	4	1	271534	271534	271534
52	52	E5	wt	1	1	2	1	1	151829	151829	151829
53	53	E6	wt	1	1	2	2	1	154823	154823	154823
54	54	E7	wt	1	1	2	3	1	163746	163746	163746
55	55	E8	wt	1	1	2	4	1	192820	192820	192820
56	56	E9	wt	1	2	1	1	1	78054	78054	78054
57	57	E10	wt	1	2	1	2	1	199089	199089	199089
58	58	E11	wt	1	2	1	3	1	238951	238951	238951
59	59	E12	wt	1	2	1	4	1	344198	344198	344198
60	60	F1	wt	1	2	2	1	1	221517	221517	221517
61	61	F2	wt	1	2	2	2	1	245707	245707	245707
62	62	F3	wt	1	2	2	3	1	242161	242161	242161
63	63	F4	wt	1	2	2	4	1	198751	198751	198751
64	64	F5	wt	1	3	1	1	1	224003	224003	224003
65	65	F6	wt	1	3	1	2	1	228818	228818	228818
66	66	F7	wt	1	3	1	3	1	233910	233910	233910
67	67	F8	wt	1	3	1	4	1	133091	133091	133091
68	68	F9	wt	1	3	2	1	1	141604	141604	141604
69	69	F10	wt	1	3	2	2	1	113753	113753	113753
70	70	F11	wt	1	3	2	3	1	168077	168077	168077
71	71	F12	wt	1	3	2	4	1	192967	192967	192967
72	72	G1	wt	1	4	1	1	1	153587	153587	153587
73	73	G2	wt	1	4	1	2	1	173750	173750	173750
74	74	G3	wt	1	4	1	3	1	215688	215688	215688
75	75	G4	wt	1	4	1	4	1	198155	198155	198155
76	76	G5	wt	1	4	2	1	1	277121	277121	277121
77	77	G6	wt	1	4	2	2	1	254149	254149	254149
78	78	G7	wt	1	4	2	3	1	274031	274031	274031
79	79	G8	wt	1	4	2	4	1	192106	192106	192106
80	80	G9	wt	1	5	1	1	1	232492	232492	232492
81	81	G10	wt	1	5	1	2	1	217097	217097	217097
82	82	G11	wt	1	5	1	3	1	137924	137924	137924
83	83	G12	wt	1	5	1	4	1	260973	260973	260973
84	84	H1	wt	1	5	2	1	1	154592	154592	154592
85	85	H2	wt	1	5	2	2	1	239007	239007	239007
86	86	H3	wt	1	5	2	3	1	186669	186669	186669
87	87	H4	wt	1	5	2	4	1	173006	173006	173006
88	88	H5	wt	1	6	1	1	1	149909	149909	149909
89	89	H6	wt	1	6	1	2	1	239077	239077	239077
90	90	H7	wt	1	6	1	3	1	272607	272607	272607
91	91	H8	wt	1	6	1	4	1	197479	197479	197479
92	92	H9	wt	1	6	2	1	1	151239	151239	151239
93	93	H10	wt	1	6	2	2	1	207387	207387	207387
94	94	H11	wt	1	6	2	3	1	167651	167651	167651
95	95	H12	wt	1	6	2	4	1	292878	292878	292878
96	0	A1	wt	2	1	1	1	2	159017	159017	159017
97	1	A2	wt	2	1	1	2	2	127241	127241	127241
98	2	A3	wt	2	1	1	3	2	179693	179693	179693
99	3	A4	wt	2	1	1	4	2	157030	157030	157030
100	4	A5	wt	2	1	2	1	2	68005	68005	68005
101	5	A6	wt	2	1	2	2	2	89668	89668	89668
102	6	A7	wt	2	1	2	3	2	74510	74510	74510
103	7	A8	wt	2	1	2	4	2	77699	77699	77699
104	8	A9	wt	2	2	1	1	2	110016	110016	110016
105	9	A10	wt	2	2	1	2	2	104728	104728	104728
106	10	A11	wt	2	2	1	3	2	99256	99256	99256
107	11	A12	wt	2	2	1	4	2	92368	92368	92368
108	12	B1	wt	2	2	2	1	2	83298.6	1102	1102
109	13	B2	wt	2	2	2	2	2	53301	53301	53301
110	14	B3	wt	2	2	2	3	2	76339	76339	76339
111	15	B4	wt	2	2	2	4	2	66223	66223	66223
112	16	B5	wt	2	3	1	1	2	109142	109142	109142
113	17	B6	wt	2	3	1	2	2	141264	141264	141264
114	18	B7	wt	2	3	1	3	2	79435	79435	79435
115	19	B8	wt	2	3	1	4	2	96309	96309	96309
116	20	B9	wt	2	3	2	1	2	59400	59400	59400
117	21	B10	wt	2	3	2	2	2	51393	51393	51393
118	22	B11	wt	2	3	2	3	2	54799	54799	54799
119	23	B12	wt	2	3	2	4	2	38619	38619	38619
120	24	C1	wt	2	4	1	1	2	114505	114505	114505
121	25	C2	wt	2	4	1	2	2	120772	120772	120772
122	26	C3	wt	2	4	1	3	2	115071	115071	115071
123	27	C4	wt	2	4	1	4	2	127217	127217	127217
124	28	C5	wt	2	4	2	1	2	84311	84311	84311
125	29	C6	wt	2	4	2	2	2	85882	85882	85882
126	30	C7	wt	2	4	2	3	2	76430	76430	76430
127	31	C8	wt	2	4	2	4	2	67543	67543	67543
128	32	C9	wt	2	5	1	1	2	105517	105517	105517
129	33	C10	wt	2	5	1	2	2	48177	48177	48177
130	34	C11	wt	2	5	1	3	2	77944	77944	77944
131	35	C12	wt	2	5	1	4	2	97482	97482	97482
132	36	D1	wt	2	5	2	1	2	94329	94329	94329
133	37	D2	wt	2	5	2	2	2	110644	110644	110644
134	38	D3	wt	2	5	2	3	2	103769	103769	103769
135	39	D4	wt	2	5	2	4	2	77548	77548	77548
136	40	D5	wt	2	6	1	1	2	88626	88626	88626
137	41	D6	wt	2	6	1	2	2	90395	90395	90395
138	42	D7	wt	2	6	1	3	2	84260	84260	84260
139	43	D8	wt	2	6	1	4	2	103743	103743	103743
140	44	D9	wt	2	6	2	1	2	53759	53759	53759
141	45	D10	wt	2	6	2	2	2	53958	53958	53958
142	46	D11	wt	2	6	2	3	2	64160	64160	64160
143	47	D12	wt	2	6	2	4	2	77139	77139	77139
144	48	E1	wt	3	1	1	1	2	71770	71770	71770
145	49	E2	wt	3	1	1	2	2	57659	57659	57659
146	50	E3	wt	3	1	1	3	2	66716	66716	66716
147	51	E4	wt	3	1	1	4	2	56584	56584	56584
148	52	E5	wt	3	1	2	1	2	47897	47897	47897
149	53	E6	wt	3	1	2	2	2	54629	54629	54629
150	54	E7	wt	3	1	2	3	2	69002	69002	69002
151	55	E8	wt	3	1	2	4	2	69343	69343	69343
152	56	E9	wt	3	2	1	1	2	39333	39333	39333
153	57	E10	wt	3	2	1	2	2	50913	50913	50913
154	58	E11	wt	3	2	1	3	2	49709	49709	49709
155	59	E12	wt	3	2	1	4	2	51629	51629	51629
156	60	F1	wt	3	2	2	1	2	24088	24088	24088
157	61	F2	wt	3	2	2	2	2	42816	42816	42816
158	62	F3	wt	3	2	2	3	2	22309	22309	22309
159	63	F4	wt	3	2	2	4	2	31275	31275	31275
160	64	F5	wt	3	3	1	1	2	13132	13132	13132
161	65	F6	wt	3	3	1	2	2	28632	28632	28632
162	66	F7	wt	3	3	1	3	2	19946	19946	19946
163	67	F8	wt	3	3	1	4	2	21901	21901	21901
164	68	F9	wt	3	3	2	1	2	19770	19770	19770
165	69	F10	wt	3	3	2	2	2	22194	22194	22194
166	70	F11	wt	3	3	2	3	2	34777	34777	34777
167	71	F12	wt	3	3	2	4	2	23156	23156	23156
168	72	G1	wt	3	4	1	1	2	46747	46747	46747
169	73	G2	wt	3	4	1	2	2	40072	40072	40072
170	74	G3	wt	3	4	1	3	2	29913	29913	29913
171	75	G4	wt	3	4	1	4	2	38271	38271	38271
172	76	G5	wt	3	4	2	1	2	31471	31471	31471
173	77	G6	wt	3	4	2	2	2	35540	35540	35540
174	78	G7	wt	3	4	2	3	2	31382	31382	31382
175	79	G8	wt	3	4	2	4	2	27207	27207	27207
176	80	G9	wt	3	5	1	1	2	30028	30028	30028
177	81	G10	wt	3	5	1	2	2	57619	57619	57619
178	82	G11	wt	3	5	1	3	2	47876	47876	47876
179	83	G12	wt	3	5	1	4	2	32195	32195	32195
180	84	H1	wt	3	5	2	1	2	37817	37817	37817
181	85	H2	wt	3	5	2	2	2	42797	42797	42797
182	86	H3	wt	3	5	2	3	2	49741	49741	49741
183	87	H4	wt	3	5	2	4	2	42602	42602	42602
184	88	H5	wt	3	6	1	1	2	34761	34761	34761
185	89	H6	wt	3	6	1	2	2	43800	43800	43800
186	90	H7	wt	3	6	1	3	2	34360	34360	34360
187	91	H8	wt	3	6	1	4	2	41635	41635	41635
188	92	H9	wt	3	6	2	1	2	42971	42971	42971
189	93	H10	wt	3	6	2	2	2	29666	29666	29666
190	94	H11	wt	3	6	2	3	2	43013	43013	43013
191	95	H12	wt	3	6	2	4	2	64889	64889	64889
192	0	A1	wt	4	1	1	1	3	12713	12713	12713
193	1	A2	wt	4	1	1	2	3	14013	14013	14013
194	2	A3	wt	4	1	1	3	3	10507	10507	10507
195	3	A4	wt	4	1	1	4	3	11416	11416	11416
196	4	A5	wt	4	1	2	1	3	5842	5842	5842
197	5	A6	wt	4	1	2	2	3	8271	8271	8271
198	6	A7	wt	4	1	2	3	3	9013	9013	9013
199	7	A8	wt	4	1	2	4	3	5547	5547	5547
200	8	A9	wt	4	2	1	1	3	13515	13515	13515
201	9	A10	wt	4	2	1	2	3	13106	13106	13106
202	10	A11	wt	4	2	1	3	3	13380	13380	13380
203	11	A12	wt	4	2	1	4	3	14372	14372	14372
204	12	B1	wt	4	2	2	1	3	7777	7777	7777
205	13	B2	wt	4	2	2	2	3	6440	6440	6440
206	14	B3	wt	4	2	2	3	3	7146	7146	7146
207	15	B4	wt	4	2	2	4	3	11218	11218	11218
208	16	B5	wt	4	3	1	1	3	10676	10676	10676
209	17	B6	wt	4	3	1	2	3	16083	16083	16083
210	18	B7	wt	4	3	1	3	3	11242	11242	11242
211	19	B8	wt	4	3	1	4	3	10925	10925	10925
212	20	B9	wt	4	3	2	1	3	7952	7952	7952
213	21	B10	wt	4	3	2	2	3	6011	6011	6011
214	22	B11	wt	4	3	2	3	3	6111	6111	6111
215	23	B12	wt	4	3	2	4	3	6378	6378	6378
216	24	C1	wt	4	4	1	1	3	10468	10468	10468
217	25	C2	wt	4	4	1	2	3	10368	10368	10368
218	26	C3	wt	4	4	1	3	3	8925	8925	8925
219	27	C4	wt	4	4	1	4	3	13088	13088	13088
220	28	C5	wt	4	4	2	1	3	6465	6465	6465
221	29	C6	wt	4	4	2	2	3	5682	5682	5682
222	30	C7	wt	4	4	2	3	3	8881	8881	8881
223	31	C8	wt	4	4	2	4	3	8932	8932	8932
224	32	C9	wt	4	5	1	1	3	7074	7074	7074
225	33	C10	wt	4	5	1	2	3	9695	9695	9695
226	34	C11	wt	4	5	1	3	3	9795	9795	9795
227	35	C12	wt	4	5	1	4	3	11435	11435	11435
228	36	D1	wt	4	5	2	1	3	17638	17638	17638
229	37	D2	wt	4	5	2	2	3	13506	13506	13506
230	38	D3	wt	4	5	2	3	3	12569	12569	12569
231	39	D4	wt	4	5	2	4	3	14800	14800	14800
232	40	D5	wt	4	6	1	1	3	9565	9565	9565
233	41	D6	wt	4	6	1	2	3	8968	8968	8968
234	42	D7	wt	4	6	1	3	3	13271	13271	13271
235	43	D8	wt	4	6	1	4	3	8972	8972	8972
236	44	D9	wt	4	6	2	1	3	12111	12111	12111
237	45	D10	wt	4	6	2	2	3	9240	9240	9240
238	46	D11	wt	4	6	2	3	3	16724	16724	16724
239	47	D12	wt	4	6	2	4	3	10730	10730	10730
240	48	E1	wt	5	1	1	1	3	26939	26939	26939
241	49	E2	wt	5	1	1	2	3	16381	16381	16381
242	50	E3	wt	5	1	1	3	3	20671	20671	20671
243	51	E4	wt	5	1	1	4	3	39415	39415	39415
244	52	E5	wt	5	1	2	1	3	39517	39517	39517
245	53	E6	wt	5	1	2	2	3	15315	15315	15315
246	54	E7	wt	5	1	2	3	3	45954	45954	45954
247	55	E8	wt	5	1	2	4	3	21582	21582	21582
248	56	E9	wt	5	2	1	1	3	24443	24443	24443
249	57	E10	wt	5	2	1	2	3	41064	41064	41064
250	58	E11	wt	5	2	1	3	3	33355	33355	33355
251	59	E12	wt	5	2	1	4	3	30185	30185	30185
252	60	F1	wt	5	2	2	1	3	32661	32661	32661
253	61	F2	wt	5	2	2	2	3	21663	21663	21663
254	62	F3	wt	5	2	2	3	3	33761	33761	33761
255	63	F4	wt	5	2	2	4	3	27094	27094	27094
256	64	F5	wt	5	3	1	1	3	35819	35819	35819
257	65	F6	wt	5	3	1	2	3	48989	48989	48989
258	66	F7	wt	5	3	1	3	3	52156	52156	52156
259	67	F8	wt	5	3	1	4	3	55974	55974	55974
260	68	F9	wt	5	3	2	1	3	69851	69851	69851
261	69	F10	wt	5	3	2	2	3	50074	50074	50074
262	70	F11	wt	5	3	2	3	3	51442	51442	51442
263	71	F12	wt	5	3	2	4	3	51108	51108	51108
264	72	G1	wt	5	4	1	1	3	66891	66891	66891
265	73	G2	wt	5	4	1	2	3	66115	66115	66115
266	74	G3	wt	5	4	1	3	3	44421	44421	44421
267	75	G4	wt	5	4	1	4	3	65308	65308	65308
268	76	G5	wt	5	4	2	1	3	42155	42155	42155
269	77	G6	wt	5	4	2	2	3	22067	22067	22067
270	78	G7	wt	5	4	2	3	3	38071	38071	38071
271	79	G8	wt	5	4	2	4	3	40621	40621	40621
272	80	G9	wt	5	5	1	1	3	25807	25807	25807
273	81	G10	wt	5	5	1	2	3	37406	37406	37406
274	82	G11	wt	5	5	1	3	3	23317	23317	23317
275	83	G12	wt	5	5	1	4	3	15074	15074	15074
276	84	H1	wt	5	5	2	1	3	33600	33600	33600
277	85	H2	wt	5	5	2	2	3	16164	16164	16164
278	86	H3	wt	5	5	2	3	3	14872	14872	14872
279	87	H4	wt	5	5	2	4	3	14957	14957	14957
280	88	H5	wt	5	6	1	1	3	30379	30379	30379
281	89	H6	wt	5	6	1	2	3	54772	54772	54772
282	90	H7	wt	5	6	1	3	3	50484	50484	50484
283	91	H8	wt	5	6	1	4	3	53871	53871	53871
284	92	H9	wt	5	6	2	1	3	46835	46835	46835
285	93	H10	wt	5	6	2	2	3	41461	41461	41461
286	94	H11	wt	5	6	2	3	3	35523	35523	35523
287	95	H12	wt	5	6	2	4	3	34628	34628	34628
288	0	A1	wt	6	1	1	1	4	12970	12970	12970
289	1	A2	wt	6	1	1	2	4	16974	16974	16974
290	2	A3	wt	6	1	1	3	4	11416	11416	11416
291	3	A4	wt	6	1	1	4	4	9119	9119	9119
292	4	A5	wt	6	1	2	1	4	7913	7913	7913
293	5	A6	wt	6	1	2	2	4	6902	6902	6902
294	6	A7	wt	6	1	2	3	4	6468	6468	6468
295	7	A8	wt	6	1	2	4	4	5783	5783	5783
296	8	A9	wt	6	2	1	1	4	14763	14763	14763
297	9	A10	wt	6	2	1	2	4	10286	10286	10286
298	10	A11	wt	6	2	1	3	4	12136	12136	12136
299	11	A12	wt	6	2	1	4	4	9958	9958	9958
300	12	B1	wt	6	2	2	1	4	6339	6339	6339
301	13	B2	wt	6	2	2	2	4	4739	4739	4739
302	14	B3	wt	6	2	2	3	4	7207	7207	7207
303	15	B4	wt	6	2	2	4	4	4951	4951	4951
304	16	B5	wt	6	3	1	1	4	8373	8373	8373
305	17	B6	wt	6	3	1	2	4	10451	10451	10451
306	18	B7	wt	6	3	1	3	4	7957	7957	7957
307	19	B8	wt	6	3	1	4	4	8239	8239	8239
308	20	B9	wt	6	3	2	1	4	7521	7521	7521
309	21	B10	wt	6	3	2	2	4	9026	9026	9026
310	22	B11	wt	6	3	2	3	4	8320	8320	8320
311	23	B12	wt	6	3	2	4	4	6752	6752	6752
312	24	C1	wt	6	4	1	1	4	7794	7794	7794
313	25	C2	wt	6	4	1	2	4	8614	8614	8614
314	26	C3	wt	6	4	1	3	4	11937	11937	11937
315	27	C4	wt	6	4	1	4	4	11582	11582	11582
316	28	C5	wt	6	4	2	1	4	7077	7077	7077
317	29	C6	wt	6	4	2	2	4	7117	7117	7117
318	30	C7	wt	6	4	2	3	4	7900	7900	7900
319	31	C8	wt	6	4	2	4	4	7043	7043	7043
320	32	C9	wt	6	5	1	1	4	9071	9071	9071
321	33	C10	wt	6	5	1	2	4	9562	9562	9562
322	34	C11	wt	6	5	1	3	4	9301	9301	9301
323	35	C12	wt	6	5	1	4	4	8847	8847	8847
324	36	D1	wt	6	5	2	1	4	6342	6342	6342
325	37	D2	wt	6	5	2	2	4	6343	6343	6343
326	38	D3	wt	6	5	2	3	4	5826	5826	5826
327	39	D4	wt	6	5	2	4	4	7436	7436	7436
328	40	D5	wt	6	6	1	1	4	7965	7965	7965
329	41	D6	wt	6	6	1	2	4	8538	8538	8538
330	42	D7	wt	6	6	1	3	4	9906	9906	9906
331	43	D8	wt	6	6	1	4	4	9197	9197	9197
332	44	D9	wt	6	6	2	1	4	11313	11313	11313
333	45	D10	wt	6	6	2	2	4	8744	8744	8744
334	46	D11	wt	6	6	2	3	4	6684	6684	6684
335	47	D12	wt	6	6	2	4	4	7823	7823	7823
336	48	E1	wt	7	1	1	1	4	45361	45361	45361
337	49	E2	wt	7	1	1	2	4	66256	66256	66256
338	50	E3	wt	7	1	1	3	4	51147	51147	51147
339	51	E4	wt	7	1	1	4	4	50408	50408	50408
340	52	E5	wt	7	1	2	1	4	61804	61804	61804
341	53	E6	wt	7	1	2	2	4	63557	63557	63557
342	54	E7	wt	7	1	2	3	4	60983	60983	60983
343	55	E8	wt	7	1	2	4	4	75806	75806	75806
344	56	E9	wt	7	2	1	1	4	24320	24320	24320
345	57	E10	wt	7	2	1	2	4	22211	22211	22211
346	58	E11	wt	7	2	1	3	4	56579	56579	56579
347	59	E12	wt	7	2	1	4	4	35509	35509	35509
348	60	F1	wt	7	2	2	1	4	25539	25539	25539
349	61	F2	wt	7	2	2	2	4	30580	30580	30580
350	62	F3	wt	7	2	2	3	4	36564	36564	36564
351	63	F4	wt	7	2	2	4	4	32801	32801	32801
352	64	F5	wt	7	3	1	1	4	38718	38718	38718
353	65	F6	wt	7	3	1	2	4	35271	35271	35271
354	66	F7	wt	7	3	1	3	4	31915	31915	31915
355	67	F8	wt	7	3	1	4	4	31517	31517	31517
356	68	F9	wt	7	3	2	1	4	29489	29489	29489
357	69	F10	wt	7	3	2	2	4	30877	30877	30877
358	70	F11	wt	7	3	2	3	4	39632	39632	39632
359	71	F12	wt	7	3	2	4	4	16669	16669	16669
360	72	G1	wt	7	4	1	1	4	54438	54438	54438
361	73	G2	wt	7	4	1	2	4	46203	46203	46203
362	74	G3	wt	7	4	1	3	4	60624	60624	60624
363	75	G4	wt	7	4	1	4	4	28664	28664	28664
364	76	G5	wt	7	4	2	1	4	48563	48563	48563
365	77	G6	wt	7	4	2	2	4	71320	71320	71320
366	78	G7	wt	7	4	2	3	4	47366	47366	47366
367	79	G8	wt	7	4	2	4	4	27099	27099	27099
368	80	G9	wt	7	5	1	1	4	29962	29962	29962
369	81	G10	wt	7	5	1	2	4	35572	35572	35572
370	82	G11	wt	7	5	1	3	4	42320	42320	42320
371	83	G12	wt	7	5	1	4	4	39732	39732	39732
372	84	H1	wt	7	5	2	1	4	38845	38845	38845
373	85	H2	wt	7	5	2	2	4	36357	36357	36357
374	86	H3	wt	7	5	2	3	4	23086	23086	23086
375	87	H4	wt	7	5	2	4	4	32286	32286	32286
376	88	H5	wt	7	6	1	1	4	37605	37605	37605
377	89	H6	wt	7	6	1	2	4	41869	41869	41869
378	90	H7	wt	7	6	1	3	4	44081	44081	44081
379	91	H8	wt	7	6	1	4	4	45522	45522	45522
380	92	H9	wt	7	6	2	1	4	42898	42898	42898
381	93	H10	wt	7	6	2	2	4	45543	45543	45543
382	94	H11	wt	7	6	2	3	4	34726	34726	34726
383	95	H12	wt	7	6	2	4	4	60696	60696	60696
384	0	A1	wt	8	1	1	1	5	10040	10040	10040
385	1	A2	wt	8	1	1	2	5	9778	9778	9778
386	2	A3	wt	8	1	1	3	5	16097	16097	16097
387	3	A4	wt	8	1	1	4	5	11962	11962	11962
388	4	A5	wt	8	1	2	1	5	8629	8629	8629
389	5	A6	wt	8	1	2	2	5	7504	7504	7504
390	6	A7	wt	8	1	2	3	5	6474	6474	6474
391	7	A8	wt	8	1	2	4	5	7196	7196	7196
392	8	A9	wt	8	2	1	1	5	12061	12061	12061
393	9	A10	wt	8	2	1	2	5	10950	10950	10950
394	10	A11	wt	8	2	1	3	5	13424	13424	13424
395	11	A12	wt	8	2	1	4	5	15209	15209	15209
396	12	B1	wt	8	2	2	1	5	9767	9767	9767
397	13	B2	wt	8	2	2	2	5	5990	5990	5990
398	14	B3	wt	8	2	2	3	5	8882	8882	8882
399	15	B4	wt	8	2	2	4	5	7471	7471	7471
400	16	B5	wt	8	3	1	1	5	12119	12119	12119
401	17	B6	wt	8	3	1	2	5	10586	10586	10586
402	18	B7	wt	8	3	1	3	5	10795	10795	10795
403	19	B8	wt	8	3	1	4	5	11505	11505	11505
404	20	B9	wt	8	3	2	1	5	5284	5284	5284
405	21	B10	wt	8	3	2	2	5	4786	4786	4786
406	22	B11	wt	8	3	2	3	5	6726	6726	6726
407	23	B12	wt	8	3	2	4	5	7075	7075	7075
408	24	C1	wt	8	4	1	1	5	8601	8601	8601
409	25	C2	wt	8	4	1	2	5	8678	8678	8678
410	26	C3	wt	8	4	1	3	5	13418	13418	13418
411	27	C4	wt	8	4	1	4	5	21991	21991	21991
412	28	C5	wt	8	4	2	1	5	6314	6314	6314
413	29	C6	wt	8	4	2	2	5	9616	9616	9616
414	30	C7	wt	8	4	2	3	5	10578	10578	10578
415	31	C8	wt	8	4	2	4	5	8981	8981	8981
416	32	C9	wt	8	5	1	1	5	7410	7410	7410
417	33	C10	wt	8	5	1	2	5	6526	6526	6526
418	34	C11	wt	8	5	1	3	5	9144	9144	9144
419	35	C12	wt	8	5	1	4	5	7614	7614	7614
420	36	D1	wt	8	5	2	1	5	7165	7165	7165
421	37	D2	wt	8	5	2	2	5	6979	6979	6979
422	38	D3	wt	8	5	2	3	5	6577	6577	6577
423	39	D4	wt	8	5	2	4	5	5495	5495	5495
424	40	D5	wt	8	6	1	1	5	10088	10088	10088
425	41	D6	wt	8	6	1	2	5	11084	11084	11084
426	42	D7	wt	8	6	1	3	5	8662	8662	8662
427	43	D8	wt	8	6	1	4	5	7876	7876	7876
428	44	D9	wt	8	6	2	1	5	7328	7328	7328
429	45	D10	wt	8	6	2	2	5	10509	10509	10509
430	46	D11	wt	8	6	2	3	5	7779	7779	7779
431	47	D12	wt	8	6	2	4	5	6020	6020	6020

## Sheet: leaf_punch_fluo_3
	Unnamed: 0	well	line	infiltration	plant	leaf	punch	Plate	P. Syringe OD	Channel 1	Channel 2	Channel 3
0	0	A1	wt	OD0	1	1	1	1	0.004	717	88	2967
1	1	A2	wt	OD0	2	1	1	1	0.004	464	330	3010
2	2	A3	wt	OD0	3	1	1	1	0.004	880	96	2223
3	3	A4	wt	OD0	4	1	1	1	0.004	558	183	3340
4	4	A5	wt	OD0	5	1	1	1	0.004	778	85	2256
5	5	A6	wt	OD0	6	1	1	1	0.002	517	195	2963
6	6	A7	wt	OD0	7	1	1	1	0.002	747	368	4415
7	7	A8	wt	OD0	8	1	1	1	0.002	515	235	2678
8	8	A9	wt	OD0	9	1	1	1	0.002	606	83	3450
9	9	A10	wt	OD0	10	1	1	1	0.002	575	170	3011
10	10	A11	wt	OD0	11	1	1	1	0.002	383	145	2503
11	12	B1	wt	OD005	1	1	1	1	0.004	797	150	2410
12	13	B2	wt	OD005	2	1	1	1	0.004	1078	66	1805
13	14	B3	wt	OD005	3	1	1	1	0.004	1139	75	1756
14	15	B4	wt	OD005	4	1	1	1	0.004	882	56	3627
15	16	B5	wt	OD005	5	1	1	1	0.004	599	85	4237
16	17	B6	wt	OD005	6	1	1	1	0.002	636	57	4290
17	18	B7	wt	OD005	7	1	1	1	0.002	830	74	2957
18	19	B8	wt	OD005	8	1	1	1	0.002	709	148	5907
19	20	B9	wt	OD005	9	1	1	1	0.002	563	99	2697
20	21	B10	wt	OD005	10	1	1	1	0.002	894	86	2174
21	22	B11	wt	OD005	11	1	1	1	0.002	1038	72	2106
22	24	C1	wt	OD01	1	1	1	1	0.004	1160	55	1854
23	25	C2	wt	OD01	2	1	1	1	0.004	1115	39	1279
24	26	C3	wt	OD01	3	1	1	1	0.004	1211	37	1071
25	27	C4	wt	OD01	4	1	1	1	0.004	1107	40	1241
26	28	C5	wt	OD01	5	1	1	1	0.004	711	60	2257
27	29	C6	wt	OD01	6	1	1	1	0.002	1039	58	2653
28	30	C7	wt	OD01	7	1	1	1	0.002	830	85	3840
29	31	C8	wt	OD01	8	1	1	1	0.002	851	99	2999
30	32	C9	wt	OD01	9	1	1	1	0.002	743	83	3402
31	33	C10	wt	OD01	10	1	1	1	0.002	1133	48	1786
32	34	C11	wt	OD01	11	1	1	1	0.002	1033	77	2264
33	36	D1	wt	OD05	1	1	1	1	0.004	1350	33	1137
34	37	D2	wt	OD05	2	1	1	1	0.004	1435	44	1407
35	38	D3	wt	OD05	3	1	1	1	0.004	1317	40	1374
36	39	D4	wt	OD05	4	1	1	1	0.004	1200	32	1217
37	40	D5	wt	OD05	5	1	1	1	0.004	1098	36	1467
38	41	D6	wt	OD05	6	1	1	1	0.002	429	150	2596
39	42	D7	wt	OD05	7	1	1	1	0.002	1095	60	1295
40	43	D8	wt	OD05	8	1	1	1	0.002	1086	53	1358
41	44	D9	wt	OD05	9	1	1	1	0.002	1005	82	1275
42	45	D10	wt	OD05	10	1	1	1	0.002	984	34	1349
43	46	D11	wt	OD05	11	1	1	1	0.002	1168	34	1236
44	48	E1	wt	OD1	1	1	1	1	0.004	1255	42	1168
45	49	E2	wt	OD1	2	1	1	1	0.004	1314	42	1291
46	50	E3	wt	OD1	3	1	1	1	0.004	1304	51	1367
47	51	E4	wt	OD1	4	1	1	1	0.004	1152	42	1298
48	52	E5	wt	OD1	5	1	1	1	0.004	1109	49	1605
49	53	E6	wt	OD1	6	1	1	1	0.002	1020	46	2487
50	54	E7	wt	OD1	7	1	1	1	0.002	1388	37	1724
51	55	E8	wt	OD1	8	1	1	1	0.002	1117	43	1214
52	56	E9	wt	OD1	9	1	1	1	0.002	1248	52	1255
53	57	E10	wt	OD1	10	1	1	1	0.002	1439	49	1834
54	58	E11	wt	OD1	11	1	1	1	0.002	1083	27	1028
55	60	F1	wt	OD2	1	1	1	1	0.004	1128	46	1726
56	61	F2	wt	OD2	2	1	1	1	0.004	1395	44	1552
57	62	F3	wt	OD2	3	1	1	1	0.004	1354	41	1771
58	63	F4	wt	OD2	4	1	1	1	0.004	1027	71	1666
59	64	F5	wt	OD2	5	1	1	1	0.004	1200	37	1488
60	65	F6	wt	OD2	6	1	1	1	0.002	1088	56	1473
61	66	F7	wt	OD2	7	1	1	1	0.002	1130	47	1300
62	67	F8	wt	OD2	8	1	1	1	0.002	1008	43	1240
63	68	F9	wt	OD2	9	1	1	1	0.002	1293	50	1215
64	69	F10	wt	OD2	10	1	1	1	0.002	1491	59	1961
65	70	F11	wt	OD2	11	1	1	1	0.002	1023	31	1065
66	72	G1	wt	leaf	1	1	1	1	0.004	1097	20	410
67	73	G2	wt	leaf	2	1	1	1	0.004	1054	21	396
68	74	G3	wt	leaf	3	1	1	1	0.004	1104	19	596
69	75	G4	wt	leaf	4	1	1	1	0.004	1192	24	627
70	76	G5	wt	leaf	5	1	1	1	0.004	1043	22	511
71	77	G6	wt	leaf	6	1	1	1	0.002	1004	26	466
72	78	G7	wt	leaf	7	1	1	1	0.002	1042	23	460
73	79	G8	wt	leaf	8	1	1	1	0.002	1092	22	497
74	80	G9	wt	leaf	9	1	1	1	0.002	1037	24	537
75	81	G10	wt	leaf	10	1	1	1	0.002	1060	31	641
76	82	G11	wt	leaf	11	1	1	1	0.002	1120	28	635
77	0	A1	wt	OD0	1	1	1	2	0.004	1358	2306	1836
78	1	A2	wt	OD0	2	1	1	2	0.004	2120	1180	803
79	2	A3	wt	OD0	3	1	1	2	0.004	1132	2821	2304
80	3	A4	wt	OD0	4	1	1	2	0.004	1583	1727	1225
81	4	A5	wt	OD0	5	1	1	2	0.004	1122	2582	2064
82	5	A6	wt	OD0	6	1	1	2	0.002	1761	1362	929
83	6	A7	wt	OD0	7	1	1	2	0.002	2427	2611	2062
84	7	A8	wt	OD0	8	1	1	2	0.002	1753	1482	1189
85	8	A9	wt	OD0	9	1	1	2	0.002	936	1734	1337
86	9	A10	wt	OD0	10	1	1	2	0.002	1727	1786	1478
87	10	A11	wt	OD0	11	1	1	2	0.002	1567	1025	800
88	12	B1	wt	OD005	1	1	1	2	0.004	1234	2656	2230
89	13	B2	wt	OD005	2	1	1	2	0.004	1038	3648	2989
90	14	B3	wt	OD005	3	1	1	2	0.004	993	3721	2973
91	15	B4	wt	OD005	4	1	1	2	0.004	1214	2703	2248
92	16	B5	wt	OD005	5	1	1	2	0.004	1547	1924	1558
93	17	B6	wt	OD005	6	1	1	2	0.002	1320	2126	1551
94	18	B7	wt	OD005	7	1	1	2	0.002	1226	3083	2415
95	19	B8	wt	OD005	8	1	1	2	0.002	1942	2359	1921
96	20	B9	wt	OD005	9	1	1	2	0.002	952	1522	1242
97	21	B10	wt	OD005	10	1	1	2	0.002	1054	3375	2840
98	22	B11	wt	OD005	11	1	1	2	0.002	1067	3538	2897
99	24	C1	wt	OD01	1	1	1	2	0.004	1072	3903	3179
100	25	C2	wt	OD01	2	1	1	2	0.004	935	3893	3105
101	26	C3	wt	OD01	3	1	1	2	0.004	882	4155	3291
102	27	C4	wt	OD01	4	1	1	2	0.004	838	3836	3015
103	28	C5	wt	OD01	5	1	1	2	0.004	1025	2353	1907
104	29	C6	wt	OD01	6	1	1	2	0.002	1167	3583	2926
105	30	C7	wt	OD01	7	1	1	2	0.002	1320	2630	2234
106	31	C8	wt	OD01	8	1	1	2	0.002	1372	2804	2214
107	32	C9	wt	OD01	9	1	1	2	0.002	1425	2290	1815
108	33	C10	wt	OD01	10	1	1	2	0.002	984	3913	3172
109	34	C11	wt	OD01	11	1	1	2	0.002	1056	3431	2820
110	36	D1	wt	OD05	1	1	1	2	0.004	889	4427	3446
111	37	D2	wt	OD05	2	1	1	2	0.004	899	4660	3664
112	38	D3	wt	OD05	3	1	1	2	0.004	910	4488	3574
113	39	D4	wt	OD05	4	1	1	2	0.004	859	3942	3067
114	40	D5	wt	OD05	5	1	1	2	0.004	832	3722	3026
115	41	D6	wt	OD05	6	1	1	2	0.002	1305	1189	833
116	42	D7	wt	OD05	7	1	1	2	0.002	784	3649	2952
117	43	D8	wt	OD05	8	1	1	2	0.002	913	3640	2868
118	44	D9	wt	OD05	9	1	1	2	0.002	857	3545	2719
119	45	D10	wt	OD05	10	1	1	2	0.002	799	3294	2627
120	46	D11	wt	OD05	11	1	1	2	0.002	874	3899	3085
121	48	E1	wt	OD1	1	1	1	2	0.004	901	4139	3135
122	49	E2	wt	OD1	2	1	1	2	0.004	816	4422	3533
123	50	E3	wt	OD1	3	1	1	2	0.004	885	4458	3522
124	51	E4	wt	OD1	4	1	1	2	0.004	884	3685	2957
125	52	E5	wt	OD1	5	1	1	2	0.004	812	4075	3005
126	53	E6	wt	OD1	6	1	1	2	0.002	1041	3544	2691
127	54	E7	wt	OD1	7	1	1	2	0.002	832	5198	3784
128	55	E8	wt	OD1	8	1	1	2	0.002	897	3623	2782
129	56	E9	wt	OD1	9	1	1	2	0.002	878	4164	3255
130	57	E10	wt	OD1	10	1	1	2	0.002	1006	5109	3968
131	58	E11	wt	OD1	11	1	1	2	0.002	700	3673	2823
132	60	F1	wt	OD2	1	1	1	2	0.004	965	3743	2967
133	61	F2	wt	OD2	2	1	1	2	0.004	936	4745	3834
134	62	F3	wt	OD2	3	1	1	2	0.004	894	4614	3629
135	63	F4	wt	OD2	4	1	1	2	0.004	978	3580	2659
136	64	F5	wt	OD2	5	1	1	2	0.004	866	4226	3112
137	65	F6	wt	OD2	6	1	1	2	0.002	886	3511	2800
138	66	F7	wt	OD2	7	1	1	2	0.002	815	3932	3158
139	67	F8	wt	OD2	8	1	1	2	0.002	935	3488	2760
140	68	F9	wt	OD2	9	1	1	2	0.002	881	4512	3393
141	69	F10	wt	OD2	10	1	1	2	0.002	1097	4933	3792
142	70	F11	wt	OD2	11	1	1	2	0.002	734	3698	2842
143	72	G1	wt	leaf	1	1	1	2	0.004	624	4697	3270
144	73	G2	wt	leaf	2	1	1	2	0.004	609	4213	2887
145	74	G3	wt	leaf	3	1	1	2	0.004	693	4356	3131
146	75	G4	wt	leaf	4	1	1	2	0.004	697	4209	3141
147	76	G5	wt	leaf	5	1	1	2	0.004	608	3940	2811
148	77	G6	wt	leaf	6	1	1	2	0.002	633	4165	3019
149	78	G7	wt	leaf	7	1	1	2	0.002	660	4524	3000
150	79	G8	wt	leaf	8	1	1	2	0.002	653	4405	3148
151	80	G9	wt	leaf	9	1	1	2	0.002	654	3859	2794
152	81	G10	wt	leaf	10	1	1	2	0.002	646	4061	2937
153	82	G11	wt	leaf	11	1	1	2	0.002	684	4265	3070
154	0	A1	wt	OD0	1	1	1	3	0.004	752	810	810
155	1	A2	wt	OD0	2	1	1	3	0.004	364	399	399
156	2	A3	wt	OD0	3	1	1	3	0.004	869	994	994
157	3	A4	wt	OD0	4	1	1	3	0.004	532	609	609
158	4	A5	wt	OD0	5	1	1	3	0.004	770	934	934
159	5	A6	wt	OD0	6	1	1	3	0.002	438	475	475
160	6	A7	wt	OD0	7	1	1	3	0.002	915	1086	1086
161	7	A8	wt	OD0	8	1	1	3	0.002	497	590	590
162	8	A9	wt	OD0	9	1	1	3	0.002	515	580	580
163	9	A10	wt	OD0	10	1	1	3	0.002	637	708	708
164	10	A11	wt	OD0	11	1	1	3	0.002	362	385	385
165	12	B1	wt	OD005	1	1	1	3	0.004	895	1080	1080
166	13	B2	wt	OD005	2	1	1	3	0.004	1145	1336	1336
167	14	B3	wt	OD005	3	1	1	3	0.004	1111	1263	1263
168	15	B4	wt	OD005	4	1	1	3	0.004	910	1038	1038
169	16	B5	wt	OD005	5	1	1	3	0.004	656	735	735
170	17	B6	wt	OD005	6	1	1	3	0.002	665	776	776
171	18	B7	wt	OD005	7	1	1	3	0.002	916	1061	1061
172	19	B8	wt	OD005	8	1	1	3	0.002	687	799	799
173	20	B9	wt	OD005	9	1	1	3	0.002	462	532	532
174	21	B10	wt	OD005	10	1	1	3	0.002	1024	1213	1213
175	22	B11	wt	OD005	11	1	1	3	0.002	1055	1271	1271
176	24	C1	wt	OD01	1	1	1	3	0.004	1228	1412	1412
177	25	C2	wt	OD01	2	1	1	3	0.004	1171	1264	1264
178	26	C3	wt	OD01	3	1	1	3	0.004	1186	1366	1366
179	27	C4	wt	OD01	4	1	1	3	0.004	1140	1285	1285
180	28	C5	wt	OD01	5	1	1	3	0.004	744	897	897
181	29	C6	wt	OD01	6	1	1	3	0.002	1086	1249	1249
182	30	C7	wt	OD01	7	1	1	3	0.002	874	1007	1007
183	31	C8	wt	OD01	8	1	1	3	0.002	829	909	909
184	32	C9	wt	OD01	9	1	1	3	0.002	755	830	830
185	33	C10	wt	OD01	10	1	1	3	0.002	1145	1377	1377
186	34	C11	wt	OD01	11	1	1	3	0.002	1080	1236	1236
187	36	D1	wt	OD05	1	1	1	3	0.004	1241	1406	1406
188	37	D2	wt	OD05	2	1	1	3	0.004	1340	1507	1507
189	38	D3	wt	OD05	3	1	1	3	0.004	1350	1531	1531
190	39	D4	wt	OD05	4	1	1	3	0.004	1086	1229	1229
191	40	D5	wt	OD05	5	1	1	3	0.004	1070	1177	1177
192	41	D6	wt	OD05	6	1	1	3	0.002	362	412	412
193	42	D7	wt	OD05	7	1	1	3	0.002	1066	1218	1218
194	43	D8	wt	OD05	8	1	1	3	0.002	1104	1218	1218
195	44	D9	wt	OD05	9	1	1	3	0.002	1017	1146	1146
196	45	D10	wt	OD05	10	1	1	3	0.002	997	1105	1105
197	46	D11	wt	OD05	11	1	1	3	0.002	1129	1277	1277
198	48	E1	wt	OD1	1	1	1	3	0.004	1171	1305	1305
199	49	E2	wt	OD1	2	1	1	3	0.004	1254	1401	1401
200	50	E3	wt	OD1	3	1	1	3	0.004	1238	1394	1394
201	51	E4	wt	OD1	4	1	1	3	0.004	1099	1185	1185
202	52	E5	wt	OD1	5	1	1	3	0.004	1070	1219	1219
203	53	E6	wt	OD1	6	1	1	3	0.002	1062	1178	1178
204	54	E7	wt	OD1	7	1	1	3	0.002	1297	1449	1449
205	55	E8	wt	OD1	8	1	1	3	0.002	1027	1158	1158
206	56	E9	wt	OD1	9	1	1	3	0.002	1227	1411	1411
207	57	E10	wt	OD1	10	1	1	3	0.002	1339	1562	1562
208	58	E11	wt	OD1	11	1	1	3	0.002	1039	1196	1196
209	60	F1	wt	OD2	1	1	1	3	0.004	1073	1179	1179
210	61	F2	wt	OD2	2	1	1	3	0.004	1375	1587	1587
211	62	F3	wt	OD2	3	1	1	3	0.004	1277	1524	1524
212	63	F4	wt	OD2	4	1	1	3	0.004	1014	1149	1149
213	64	F5	wt	OD2	5	1	1	3	0.004	1114	1196	1196
214	65	F6	wt	OD2	6	1	1	3	0.002	1077	1190	1190
215	66	F7	wt	OD2	7	1	1	3	0.002	1101	1279	1279
216	67	F8	wt	OD2	8	1	1	3	0.002	1013	1144	1144
217	68	F9	wt	OD2	9	1	1	3	0.002	1190	1304	1304
218	69	F10	wt	OD2	10	1	1	3	0.002	1354	1498	1498
219	70	F11	wt	OD2	11	1	1	3	0.002	1094	1200	1200
220	72	G1	wt	leaf	1	1	1	3	0.004	1098	1198	1198
221	73	G2	wt	leaf	2	1	1	3	0.004	1036	1123	1123
222	74	G3	wt	leaf	3	1	1	3	0.004	1076	1245	1245
223	75	G4	wt	leaf	4	1	1	3	0.004	1150	1250	1250
224	76	G5	wt	leaf	5	1	1	3	0.004	1050	1105	1105
225	77	G6	wt	leaf	6	1	1	3	0.002	1060	1180	1180
226	78	G7	wt	leaf	7	1	1	3	0.002	1039	1152	1152
227	79	G8	wt	leaf	8	1	1	3	0.002	1103	1194	1194
228	80	G9	wt	leaf	9	1	1	3	0.002	1018	1133	1133
229	81	G10	wt	leaf	10	1	1	3	0.002	1053	1178	1178
230	82	G11	wt	leaf	11	1	1	3	0.002	1119	1219	1219

## Sheet: leaf_punch_fluo_4
Well	GFP	ID	Strain2_OD	Strain2	Total_OD
A1	118990	1	0	EV	0.025
A2	131874	1	0	EV	0.025
A3	104630	1	0	EV	0.025
A4	131416	1	0	EV	0.025
A5	333953	1	0	EV	0.025
A6	121179	1	0	EV	0.025
A7	190323	1	0	EV	0.025
A8	140729	1	0	EV	0.025
A9	219093	1	0	EV	0.025
A10	93277	1	0	EV	0.025
A11	207409	1	0	EV	0.025
A12	82470	1	0	EV	0.025
B1	92108	1	0	EV	0.025
B2	210231	1	0	EV	0.025
B3	114775	1	0	EV	0.025
B4	150215	1	0	EV	0.025
B5	141425	1	0	EV	0.025
B6	101442	1	0	EV	0.025
B7	98025	1	0	EV	0.025
B8	78863	1	0	EV	0.025
B9	131122	1	0	EV	0.025
B10	156786	1	0	EV	0.025
B11	85407	1	0	EV	0.025
B12	115803	1	0	EV	0.025
C1	54887	1	0	EV	0.025
C2	57867	1	0	EV	0.025
C3	91711	1	0	EV	0.025
C4	91529	1	0	EV	0.025
C5	67328	1	0	EV	0.025
C6	54972	1	0	EV	0.025
C7	75376	1	0	EV	0.025
C8	99842	1	0	EV	0.025
C9	50845	1	0	EV	0.025
C10	41501	1	0	EV	0.025
C11	39300	1	0	EV	0.025
C12	44243	1	0	EV	0.025
D1	27886	1	0	EV	0.025
D2	31538	1	0	EV	0.025
D3	20160	1	0	EV	0.025
D4	25013	1	0	EV	0.025
D5	58865	1	0	EV	0.025
D6	35357	1	0	EV	0.025
D7	69280	1	0	EV	0.025
D8	56113	1	0	EV	0.025
D9	120657	1	0	EV	0.025
D10	199319	1	0	EV	0.025
D11	95663	1	0	EV	0.025
D12	60226	1	0	EV	0.025
E1	91173	2	0.01	EV	0.035
E2	64993	2	0.01	EV	0.035
E3	121697	2	0.01	EV	0.035
E4	80779	2	0.01	EV	0.035
E5	123626	2	0.01	EV	0.035
E6	98253	2	0.01	EV	0.035
E7	216326	2	0.01	EV	0.035
E8	90446	2	0.01	EV	0.035
E9	136035	2	0.01	EV	0.035
E10	157237	2	0.01	EV	0.035
E11	243878	2	0.01	EV	0.035
E12	114239	2	0.01	EV	0.035
F1	142661	2	0.01	EV	0.035
F2	226788	2	0.01	EV	0.035
F3	175963	2	0.01	EV	0.035
F4	255918	2	0.01	EV	0.035
F5	81011	2	0.01	EV	0.035
F6	127498	2	0.01	EV	0.035
F7	114924	2	0.01	EV	0.035
F8	101235	2	0.01	EV	0.035
F9	153442	2	0.01	EV	0.035
F10	119810	2	0.01	EV	0.035
F11	247885	2	0.01	EV	0.035
F12	200347	2	0.01	EV	0.035
G1	150603	2	0.01	EV	0.035
G2	114913	2	0.01	EV	0.035
G3	210306	2	0.01	EV	0.035
G4	131902	2	0.01	EV	0.035
G5	236571	2	0.01	EV	0.035
G6	163911	2	0.01	EV	0.035
G7	249970	2	0.01	EV	0.035
G8	273703	2	0.01	EV	0.035
G9	111307	2	0.01	EV	0.035
G10	194503	2	0.01	EV	0.035
G11	212546	2	0.01	EV	0.035
G12	121536	2	0.01	EV	0.035
H1	291069	2	0.01	EV	0.035
H2	252020	2	0.01	EV	0.035
H3	300817	2	0.01	EV	0.035
H4	286729	2	0.01	EV	0.035
H5	205990	2	0.01	EV	0.035
H6	211652	2	0.01	EV	0.035
H7	113362	2	0.01	EV	0.035
H8	117604	2	0.01	EV	0.035
H9	121351	2	0.01	EV	0.035
H10	347090	2	0.01	EV	0.035
H11	78425	2	0.01	EV	0.035
H12	188044	2	0.01	EV	0.035
A1	102814	3	0.025	EV	0.05
A2	169684	3	0.025	EV	0.05
A3	145938	3	0.025	EV	0.05
A4	117627	3	0.025	EV	0.05
A5	136493	3	0.025	EV	0.05
A6	259468	3	0.025	EV	0.05
A7	309950	3	0.025	EV	0.05
A8	219045	3	0.025	EV	0.05
A9	255708	3	0.025	EV	0.05
A10	267172	3	0.025	EV	0.05
A11	223770	3	0.025	EV	0.05
A12	203062	3	0.025	EV	0.05
B1	235920	3	0.025	EV	0.05
B2	149977	3	0.025	EV	0.05
B3	189642	3	0.025	EV	0.05
B4	174181	3	0.025	EV	0.05
B5	262473	3	0.025	EV	0.05
B6	264851	3	0.025	EV	0.05
B7	288262	3	0.025	EV	0.05
B8	231702	3	0.025	EV	0.05
B9	288598	3	0.025	EV	0.05
B10	371115	3	0.025	EV	0.05
B11	124924	3	0.025	EV	0.05
B12	396331	3	0.025	EV	0.05
C1	160648	3	0.025	EV	0.05
C2	91888	3	0.025	EV	0.05
C3	66563	3	0.025	EV	0.05
C4	105116	3	0.025	EV	0.05
C5	108862	3	0.025	EV	0.05
C6	167603	3	0.025	EV	0.05
C7	104390	3	0.025	EV	0.05
C8	84679	3	0.025	EV	0.05
C9	141921	3	0.025	EV	0.05
C10	146374	3	0.025	EV	0.05
C11	137160	3	0.025	EV	0.05
C12	89356	3	0.025	EV	0.05
D1	119426	3	0.025	EV	0.05
D2	90459	3	0.025	EV	0.05
D3	126694	3	0.025	EV	0.05
D4	121141	3	0.025	EV	0.05
D5	224516	3	0.025	EV	0.05
D6	116397	3	0.025	EV	0.05
D7	123721	3	0.025	EV	0.05
D8	158222	3	0.025	EV	0.05
D9	180522	3	0.025	EV	0.05
D10	178411	3	0.025	EV	0.05
D11	175510	3	0.025	EV	0.05
D12	207017	3	0.025	EV	0.05
E1	342156	4	0.075	EV	0.1
E2	154080	4	0.075	EV	0.1
E3	331132	4	0.075	EV	0.1
E4	324335	4	0.075	EV	0.1
E5	366742	4	0.075	EV	0.1
E6	418579	4	0.075	EV	0.1
E7	342499	4	0.075	EV	0.1
E8	421727	4	0.075	EV	0.1
E9	151439	4	0.075	EV	0.1
E10	192480	4	0.075	EV	0.1
E11	208662	4	0.075	EV	0.1
E12	201309	4	0.075	EV	0.1
F1	91603	4	0.075	EV	0.1
F2	112277	4	0.075	EV	0.1
F3	123382	4	0.075	EV	0.1
F4	99991	4	0.075	EV	0.1
F5	266188	4	0.075	EV	0.1
F6	363619	4	0.075	EV	0.1
F7	257911	4	0.075	EV	0.1
F8	309836	4	0.075	EV	0.1
F9	486804	4	0.075	EV	0.1
F10	499028	4	0.075	EV	0.1
F11	507346	4	0.075	EV	0.1
F12	505650	4	0.075	EV	0.1
G1	182295	4	0.075	EV	0.1
G2	169777	4	0.075	EV	0.1
G3	230411	4	0.075	EV	0.1
G4	220858	4	0.075	EV	0.1
G5	232078	4	0.075	EV	0.1
G6	230847	4	0.075	EV	0.1
G7	276447	4	0.075	EV	0.1
G8	109011	4	0.075	EV	0.1
G9	228568	4	0.075	EV	0.1
G10	127929	4	0.075	EV	0.1
G11	224304	4	0.075	EV	0.1
G12	168367	4	0.075	EV	0.1
H1	252109	4	0.075	EV	0.1
H2	227016	4	0.075	EV	0.1
H3	279006	4	0.075	EV	0.1
H4	195777	4	0.075	EV	0.1
H5	265549	4	0.075	EV	0.1
H6	239745	4	0.075	EV	0.1
H7	256100	4	0.075	EV	0.1
H8	186021	4	0.075	EV	0.1
H9	228902	4	0.075	EV	0.1
H10	163257	4	0.075	EV	0.1
H11	152764	4	0.075	EV	0.1
H12	187161	4	0.075	EV	0.1
A1	201027	5	0.475	EV	0.5
A2	224977	5	0.475	EV	0.5
A3	256568	5	0.475	EV	0.5
A4	236550	5	0.475	EV	0.5
A5	201663	5	0.475	EV	0.5
A6	202441	5	0.475	EV	0.5
A7	115877	5	0.475	EV	0.5
A8	131759	5	0.475	EV	0.5
A9	92589	5	0.475	EV	0.5
A10	214544	5	0.475	EV	0.5
A11	119043	5	0.475	EV	0.5
A12	123620	5	0.475	EV	0.5
B1	56962	5	0.475	EV	0.5
B2	82717	5	0.475	EV	0.5
B3	96811	5	0.475	EV	0.5
B4	85055	5	0.475	EV	0.5
B5	146158	5	0.475	EV	0.5
B6	150653	5	0.475	EV	0.5
B7	179272	5	0.475	EV	0.5
B8	122871	5	0.475	EV	0.5
B9	123678	5	0.475	EV	0.5
B10	103737	5	0.475	EV	0.5
B11	118586	5	0.475	EV	0.5
B12	127265	5	0.475	EV	0.5
C1	146107	5	0.475	EV	0.5
C2	150620	5	0.475	EV	0.5
C3	155852	5	0.475	EV	0.5
C4	161046	5	0.475	EV	0.5
C5	79391	5	0.475	EV	0.5
C6	89755	5	0.475	EV	0.5
C7	77832	5	0.475	EV	0.5
C8	103045	5	0.475	EV	0.5
C9	199481	5	0.475	EV	0.5
C10	246811	5	0.475	EV	0.5
C11	207359	5	0.475	EV	0.5
C12	148920	5	0.475	EV	0.5
D1	140069	5	0.475	EV	0.5
D2	167022	5	0.475	EV	0.5
D3	171081	5	0.475	EV	0.5
D4	164634	5	0.475	EV	0.5
D5	97402	5	0.475	EV	0.5
D6	139071	5	0.475	EV	0.5
D7	146872	5	0.475	EV	0.5
D8	156861	5	0.475	EV	0.5
D9	117375	5	0.475	EV	0.5
D10	113504	5	0.475	EV	0.5
D11	78316	5	0.475	EV	0.5
D12	124889	5	0.475	EV	0.5
E1	137146	6	0.975	EV	1
E2	184213	6	0.975	EV	1
E3	153559	6	0.975	EV	1
E4	194327	6	0.975	EV	1
E5	74249	6	0.975	EV	1
E6	85623	6	0.975	EV	1
E7	55093	6	0.975	EV	1
E8	55549	6	0.975	EV	1
E9	103741	6	0.975	EV	1
E10	77580	6	0.975	EV	1
E11	118196	6	0.975	EV	1
E12	92486	6	0.975	EV	1
F1	60820	6	0.975	EV	1
F2	76215	6	0.975	EV	1
F3	75018	6	0.975	EV	1
F4	80990	6	0.975	EV	1
F5	127737	6	0.975	EV	1
F6	92220	6	0.975	EV	1
F7	131653	6	0.975	EV	1
F8	120171	6	0.975	EV	1
F9	84389	6	0.975	EV	1
F10	58972	6	0.975	EV	1
F11	82415	6	0.975	EV	1
F12	70324	6	0.975	EV	1
G1	134535	6	0.975	EV	1
G2	138709	6	0.975	EV	1
G3	146433	6	0.975	EV	1
G4	129121	6	0.975	EV	1
G5	92848	6	0.975	EV	1
G6	85464	6	0.975	EV	1
G7	106676	6	0.975	EV	1
G8	122972	6	0.975	EV	1
G9	150313	6	0.975	EV	1
G10	144594	6	0.975	EV	1
G11	151298	6	0.975	EV	1
G12	99103	6	0.975	EV	1
H1	49870	6	0.975	EV	1
H2	84917	6	0.975	EV	1
H3	57953	6	0.975	EV	1
H4	63999	6	0.975	EV	1
H5	148820	6	0.975	EV	1
H6	128216	6	0.975	EV	1
H7	144666	6	0.975	EV	1
H8	158411	6	0.975	EV	1
H9	48536	6	0.975	EV	1
H10	46095	6	0.975	EV	1
H11	54443	6	0.975	EV	1
H12	66980	6	0.975	EV	1
A1	51709	7	1.975	EV	2
A2	54923	7	1.975	EV	2
A3	67579	7	1.975	EV	2
A4	80273	7	1.975	EV	2
A5	22996	7	1.975	EV	2
A6	26604	7	1.975	EV	2
A7	42823	7	1.975	EV	2
A8	38116	7	1.975	EV	2
A9	90299	7	1.975	EV	2
A10	69861	7	1.975	EV	2
A11	69884	7	1.975	EV	2
A12	72597	7	1.975	EV	2
B1	35636	7	1.975	EV	2
B2	62944	7	1.975	EV	2
B3	38343	7	1.975	EV	2
B4	38136	7	1.975	EV	2
B5	76044	7	1.975	EV	2
B6	83086	7	1.975	EV	2
B7	72541	7	1.975	EV	2
B8	81663	7	1.975	EV	2
B9	56057	7	1.975	EV	2
B10	66368	7	1.975	EV	2
B11	68157	7	1.975	EV	2
B12	62902	7	1.975	EV	2
C1	86165	7	1.975	EV	2
C2	111842	7	1.975	EV	2
C3	89784	7	1.975	EV	2
C4	89319	7	1.975	EV	2
C5	36041	7	1.975	EV	2
C6	31156	7	1.975	EV	2
C7	30775	7	1.975	EV	2
C8	23468	7	1.975	EV	2
C9	82917	7	1.975	EV	2
C10	95021	7	1.975	EV	2
C11	77252	7	1.975	EV	2
C12	84794	7	1.975	EV	2
D1	53833	7	1.975	EV	2
D2	60319	7	1.975	EV	2
D3	49391	7	1.975	EV	2
D4	72118	7	1.975	EV	2
D5	64104	7	1.975	EV	2
D6	51159	7	1.975	EV	2
D7	50213	7	1.975	EV	2
D8	48326	7	1.975	EV	2
D9	18769	7	1.975	EV	2
D10	17955	7	1.975	EV	2
D11	24795	7	1.975	EV	2
D12	30815	7	1.975	EV	2
E1	50238	8	0.01	C58C1	0.035
E2	81248	8	0.01	C58C1	0.035
E3	65559	8	0.01	C58C1	0.035
E4	60744	8	0.01	C58C1	0.035
E5	41834	8	0.01	C58C1	0.035
E6	65322	8	0.01	C58C1	0.035
E7	29120	8	0.01	C58C1	0.035
E8	36972	8	0.01	C58C1	0.035
E9	47685	8	0.01	C58C1	0.035
E10	54646	8	0.01	C58C1	0.035
E11	53222	8	0.01	C58C1	0.035
E12	53999	8	0.01	C58C1	0.035
F1	61546	8	0.01	C58C1	0.035
F2	96408	8	0.01	C58C1	0.035
F3	78811	8	0.01	C58C1	0.035
F4	105791	8	0.01	C58C1	0.035
F5	61202	8	0.01	C58C1	0.035
F6	60099	8	0.01	C58C1	0.035
F7	61613	8	0.01	C58C1	0.035
F8	59610	8	0.01	C58C1	0.035
F9	80416	8	0.01	C58C1	0.035
F10	58983	8	0.01	C58C1	0.035
F11	68721	8	0.01	C58C1	0.035
F12	60091	8	0.01	C58C1	0.035
G1	40174	8	0.01	C58C1	0.035
G2	60532	8	0.01	C58C1	0.035
G3	56102	8	0.01	C58C1	0.035
G4	63252	8	0.01	C58C1	0.035
G5	69222	8	0.01	C58C1	0.035
G6	76830	8	0.01	C58C1	0.035
G7	101126	8	0.01	C58C1	0.035
G8	48691	8	0.01	C58C1	0.035
G9	65374	8	0.01	C58C1	0.035
G10	58784	8	0.01	C58C1	0.035
G11	95338	8	0.01	C58C1	0.035
G12	55039	8	0.01	C58C1	0.035
H1	56803	8	0.01	C58C1	0.035
H2	85994	8	0.01	C58C1	0.035
H3	81707	8	0.01	C58C1	0.035
H4	88625	8	0.01	C58C1	0.035
H5	81111	8	0.01	C58C1	0.035
H6	69653	8	0.01	C58C1	0.035
H7	66311	8	0.01	C58C1	0.035
H8	82171	8	0.01	C58C1	0.035
H9	53123	8	0.01	C58C1	0.035
H10	72889	8	0.01	C58C1	0.035
H11	66572	8	0.01	C58C1	0.035
H12	87658	8	0.01	C58C1	0.035
A1	97534	9	0.025	C58C1	0.05
A2	56253	9	0.025	C58C1	0.05
A3	53507	9	0.025	C58C1	0.05
A4	48020	9	0.025	C58C1	0.05
A5	63020	9	0.025	C58C1	0.05
A6	56246	9	0.025	C58C1	0.05
A7	97326	9	0.025	C58C1	0.05
A8	49931	9	0.025	C58C1	0.05
A9	53321	9	0.025	C58C1	0.05
A10	63178	9	0.025	C58C1	0.05
A11	56484	9	0.025	C58C1	0.05
A12	61682	9	0.025	C58C1	0.05
B1	36276	9	0.025	C58C1	0.05
B2	34038	9	0.025	C58C1	0.05
B3	32582	9	0.025	C58C1	0.05
B4	35310	9	0.025	C58C1	0.05
B5	43972	9	0.025	C58C1	0.05
B6	63654	9	0.025	C58C1	0.05
B7	84026	9	0.025	C58C1	0.05
B8	77199	9	0.025	C58C1	0.05
B9	94367	9	0.025	C58C1	0.05
B10	59620	9	0.025	C58C1	0.05
B11	91244	9	0.025	C58C1	0.05
B12	104300	9	0.025	C58C1	0.05
C1	74303	9	0.025	C58C1	0.05
C2	143861	9	0.025	C58C1	0.05
C3	37392	9	0.025	C58C1	0.05
C4	106634	9	0.025	C58C1	0.05
C5	23691	9	0.025	C58C1	0.05
C6	45175	9	0.025	C58C1	0.05
C7	39476	9	0.025	C58C1	0.05
C8	96687	9	0.025	C58C1	0.05
C9	32818	9	0.025	C58C1	0.05
C10	34224	9	0.025	C58C1	0.05
C11	53825	9	0.025	C58C1	0.05
C12	45454	9	0.025	C58C1	0.05
D1	54225	9	0.025	C58C1	0.05
D2	77302	9	0.025	C58C1	0.05
D3	53353	9	0.025	C58C1	0.05
D4	66969	9	0.025	C58C1	0.05
D5	44608	9	0.025	C58C1	0.05
D6	46602	9	0.025	C58C1	0.05
D7	42787	9	0.025	C58C1	0.05
D8	50588	9	0.025	C58C1	0.05
D9	85963	9	0.025	C58C1	0.05
D10	65506	9	0.025	C58C1	0.05
D11	75185	9	0.025	C58C1	0.05
D12	69913	9	0.025	C58C1	0.05
E1	33910	10	0.075	C58C1	0.1
E2	45016	10	0.075	C58C1	0.1
E3	39638	10	0.075	C58C1	0.1
E4	46054	10	0.075	C58C1	0.1
E5	58503	10	0.075	C58C1	0.1
E6	42819	10	0.075	C58C1	0.1
E7	49803	10	0.075	C58C1	0.1
E8	74937	10	0.075	C58C1	0.1
E9	39326	10	0.075	C58C1	0.1
E10	28930	10	0.075	C58C1	0.1
E11	31785	10	0.075	C58C1	0.1
E12	31419	10	0.075	C58C1	0.1
F1	30243	10	0.075	C58C1	0.1
F2	33839	10	0.075	C58C1	0.1
F3	44711	10	0.075	C58C1	0.1
F4	34434	10	0.075	C58C1	0.1
F5	20424	10	0.075	C58C1	0.1
F6	27059	10	0.075	C58C1	0.1
F7	19626	10	0.075	C58C1	0.1
F8	32988	10	0.075	C58C1	0.1
F9	21112	10	0.075	C58C1	0.1
F10	35237	10	0.075	C58C1	0.1
F11	23461	10	0.075	C58C1	0.1
F12	31017	10	0.075	C58C1	0.1
G1	23072	10	0.075	C58C1	0.1
G2	32375	10	0.075	C58C1	0.1
G3	20422	10	0.075	C58C1	0.1
G4	32367	10	0.075	C58C1	0.1
G5	28371	10	0.075	C58C1	0.1
G6	34704	10	0.075	C58C1	0.1
G7	12633	10	0.075	C58C1	0.1
G8	23216	10	0.075	C58C1	0.1
G9	51201	10	0.075	C58C1	0.1
G10	49237	10	0.075	C58C1	0.1
G11	68188	10	0.075	C58C1	0.1
G12	41879	10	0.075	C58C1	0.1
H1	41233	10	0.075	C58C1	0.1
H2	44641	10	0.075	C58C1	0.1
H3	68922	10	0.075	C58C1	0.1
H4	68147	10	0.075	C58C1	0.1
H5	31971	10	0.075	C58C1	0.1
H6	32623	10	0.075	C58C1	0.1
H7	28483	10	0.075	C58C1	0.1
H8	34376	10	0.075	C58C1	0.1
H9	21112	10	0.075	C58C1	0.1
H10	31185	10	0.075	C58C1	0.1
H11	25475	10	0.075	C58C1	0.1
H12	33887	10	0.075	C58C1	0.1
A1	12894	11	0.475	C58C1	0.5
A2	13890	11	0.475	C58C1	0.5
A3	12857	11	0.475	C58C1	0.5
A4	14636	11	0.475	C58C1	0.5
A5	13894	11	0.475	C58C1	0.5
A6	18309	11	0.475	C58C1	0.5
A7	15530	11	0.475	C58C1	0.5
A8	19918	11	0.475	C58C1	0.5
A9	18235	11	0.475	C58C1	0.5
A10	21636	11	0.475	C58C1	0.5
A11	23911	11	0.475	C58C1	0.5
A12	16772	11	0.475	C58C1	0.5
B1	9283	11	0.475	C58C1	0.5
B2	11132	11	0.475	C58C1	0.5
B3	13091	11	0.475	C58C1	0.5
B4	13809	11	0.475	C58C1	0.5
B5	15612	11	0.475	C58C1	0.5
B6	16690	11	0.475	C58C1	0.5
B7	11443	11	0.475	C58C1	0.5
B8	17672	11	0.475	C58C1	0.5
B9	15891	11	0.475	C58C1	0.5
B10	11982	11	0.475	C58C1	0.5
B11	20422	11	0.475	C58C1	0.5
B12	11711	11	0.475	C58C1	0.5
C1	10030	11	0.475	C58C1	0.5
C2	12119	11	0.475	C58C1	0.5
C3	10576	11	0.475	C58C1	0.5
C4	14728	11	0.475	C58C1	0.5
C5	12226	11	0.475	C58C1	0.5
C6	10625	11	0.475	C58C1	0.5
C7	11818	11	0.475	C58C1	0.5
C8	9360	11	0.475	C58C1	0.5
C9	18059	11	0.475	C58C1	0.5
C10	15753	11	0.475	C58C1	0.5
C11	13519	11	0.475	C58C1	0.5
C12	17129	11	0.475	C58C1	0.5
D1	14894	11	0.475	C58C1	0.5
D2	14871	11	0.475	C58C1	0.5
D3	19660	11	0.475	C58C1	0.5
D4	19095	11	0.475	C58C1	0.5
D5	13280	11	0.475	C58C1	0.5
D6	18224	11	0.475	C58C1	0.5
D7	20831	11	0.475	C58C1	0.5
D8	11457	11	0.475	C58C1	0.5
D9	8104	11	0.475	C58C1	0.5
D10	10824	11	0.475	C58C1	0.5
D11	9058	11	0.475	C58C1	0.5
D12	10364	11	0.475	C58C1	0.5
E1	7449	12	0.975	C58C1	1
E2	8832	12	0.975	C58C1	1
E3	13081	12	0.975	C58C1	1
E4	12414	12	0.975	C58C1	1
E5	4100	12	0.975	C58C1	1
E6	4307	12	0.975	C58C1	1
E7	1353	12	0.975	C58C1	1
E8	4718	12	0.975	C58C1	1
E9	8385	12	0.975	C58C1	1
E10	6796	12	0.975	C58C1	1
E11	10461	12	0.975	C58C1	1
E12	7255	12	0.975	C58C1	1
F1	3342	12	0.975	C58C1	1
F2	4143	12	0.975	C58C1	1
F3	3446	12	0.975	C58C1	1
F4	5811	12	0.975	C58C1	1
F5	9841	12	0.975	C58C1	1
F6	8461	12	0.975	C58C1	1
F7	9565	12	0.975	C58C1	1
F8	8580	12	0.975	C58C1	1
F9	5065	12	0.975	C58C1	1
F10	11989	12	0.975	C58C1	1
F11	6757	12	0.975	C58C1	1
F12	6832	12	0.975	C58C1	1
G1	6692	12	0.975	C58C1	1
G2	9035	12	0.975	C58C1	1
G3	8610	12	0.975	C58C1	1
G4	9846	12	0.975	C58C1	1
G5	3933	12	0.975	C58C1	1
G6	4457	12	0.975	C58C1	1
G7	4482	12	0.975	C58C1	1
G8	4352	12	0.975	C58C1	1
G9	7664	12	0.975	C58C1	1
G10	12655	12	0.975	C58C1	1
G11	8283	12	0.975	C58C1	1
G12	11062	12	0.975	C58C1	1
H1	6053	12	0.975	C58C1	1
H2	6338	12	0.975	C58C1	1
H3	6262	12	0.975	C58C1	1
H4	8804	12	0.975	C58C1	1
H5	10586	12	0.975	C58C1	1
H6	11982	12	0.975	C58C1	1
H7	9795	12	0.975	C58C1	1
H8	9234	12	0.975	C58C1	1
H9	9348	12	0.975	C58C1	1
H10	6612	12	0.975	C58C1	1
H11	7031	12	0.975	C58C1	1
H12	6969	12	0.975	C58C1	1
A1	8590	13	1.975	C58C1	2
A2	6163	13	1.975	C58C1	2
A3	9318	13	1.975	C58C1	2
A4	10291	13	1.975	C58C1	2
A5	6972	13	1.975	C58C1	2
A6	3731	13	1.975	C58C1	2
A7	5827	13	1.975	C58C1	2
A8	5242	13	1.975	C58C1	2
A9	3916	13	1.975	C58C1	2
A10	4062	13	1.975	C58C1	2
A11	3940	13	1.975	C58C1	2
A12	5035	13	1.975	C58C1	2
B1	2082	13	1.975	C58C1	2
B2	3413	13	1.975	C58C1	2
B3	3885	13	1.975	C58C1	2
B4	3359	13	1.975	C58C1	2
B5	4814	13	1.975	C58C1	2
B6	4385	13	1.975	C58C1	2
B7	4451	13	1.975	C58C1	2
B8	5671	13	1.975	C58C1	2
B9	3836	13	1.975	C58C1	2
B10	3894	13	1.975	C58C1	2
B11	2788	13	1.975	C58C1	2
B12	4509	13	1.975	C58C1	2
C1	2977	13	1.975	C58C1	2
C2	4582	13	1.975	C58C1	2
C3	3655	13	1.975	C58C1	2
C4	5572	13	1.975	C58C1	2
C5	2683	13	1.975	C58C1	2
C6	2455	13	1.975	C58C1	2
C7	2320	13	1.975	C58C1	2
C8	1960	13	1.975	C58C1	2
C9	2225	13	1.975	C58C1	2
C10	2539	13	1.975	C58C1	2
C11	2638	13	1.975	C58C1	2
C12	2175	13	1.975	C58C1	2
D1	4025	13	1.975	C58C1	2
D2	4887	13	1.975	C58C1	2
D3	3659	13	1.975	C58C1	2
D4	4371	13	1.975	C58C1	2
D5	6055	13	1.975	C58C1	2
D6	5227	13	1.975	C58C1	2
D7	5619	13	1.975	C58C1	2
D8	6743	13	1.975	C58C1	2
D9	3682	13	1.975	C58C1	2
D10	3440	13	1.975	C58C1	2
D11	4216	13	1.975	C58C1	2
D12	5457	13	1.975	C58C1	2
E1	454	13	1.975	C58C1	2
E2	491	13	1.975	C58C1	2
E3	559	13	1.975	C58C1	2
E4	582	13	1.975	C58C1	2
E5	668	13	1.975	C58C1	2
E6	739	13	1.975	C58C1	2
E7	685	13	1.975	C58C1	2
E8	720	13	1.975	C58C1	2
E9	504	13	1.975	C58C1	2
E10	551	13	1.975	C58C1	2
E11	479	13	1.975	C58C1	2
E12	540	13	1.975	C58C1	2
F1	462	13	1.975	C58C1	2
F2	552	13	1.975	C58C1	2
F3	519	13	1.975	C58C1	2
F4	487	13	1.975	C58C1	2
F5	860	13	1.975	C58C1	2
F6	821	13	1.975	C58C1	2
F7	669	13	1.975	C58C1	2
F8	661	13	1.975	C58C1	2
F9	473	13	1.975	C58C1	2
F10	510	13	1.975	C58C1	2
F11	484	13	1.975	C58C1	2
F12	495	13	1.975	C58C1	2
G1	522	13	1.975	C58C1	2
G2	469	13	1.975	C58C1	2
G3	524	13	1.975	C58C1	2
G4	571	13	1.975	C58C1	2
G5	744	13	1.975	C58C1	2
G6	608	13	1.975	C58C1	2
G7	793	13	1.975	C58C1	2
G8	670	13	1.975	C58C1	2
G9	473	13	1.975	C58C1	2
G10	485	13	1.975	C58C1	2
G11	517	13	1.975	C58C1	2
G12	479	13	1.975	C58C1	2
H1	468	13	1.975	C58C1	2
H2	470	13	1.975	C58C1	2
H3	484	13	1.975	C58C1	2
H4	509	13	1.975	C58C1	2
H5	652	13	1.975	C58C1	2
H6	563	13	1.975	C58C1	2
H7	783	13	1.975	C58C1	2
H8	703	13	1.975	C58C1	2
H9	462	13	1.975	C58C1	2
H10	483	13	1.975	C58C1	2
H11	451	13	1.975	C58C1	2
H12	655	13	1.975	C58C1	2
A1	118990	1	0	C58C1	0.025
A2	131874	1	0	C58C2	0.025
A3	104630	1	0	C58C3	0.025
A4	131416	1	0	C58C4	0.025
A5	333953	1	0	C58C5	0.025
A6	121179	1	0	C58C6	0.025
A7	190323	1	0	C58C7	0.025
A8	140729	1	0	C58C8	0.025
A9	219093	1	0	C58C9	0.025
A10	93277	1	0	C58C10	0.025
A11	207409	1	0	C58C11	0.025
A12	82470	1	0	C58C12	0.025
B1	92108	1	0	C58C13	0.025
B2	210231	1	0	C58C14	0.025
B3	114775	1	0	C58C15	0.025
B4	150215	1	0	C58C16	0.025
B5	141425	1	0	C58C17	0.025
B6	101442	1	0	C58C18	0.025
B7	98025	1	0	C58C19	0.025
B8	78863	1	0	C58C20	0.025
B9	131122	1	0	C58C21	0.025
B10	156786	1	0	C58C22	0.025
B11	85407	1	0	C58C23	0.025
B12	115803	1	0	C58C24	0.025
C1	54887	1	0	C58C25	0.025
C2	57867	1	0	C58C26	0.025
C3	91711	1	0	C58C27	0.025
C4	91529	1	0	C58C28	0.025
C5	67328	1	0	C58C29	0.025
C6	54972	1	0	C58C30	0.025
C7	75376	1	0	C58C31	0.025
C8	99842	1	0	C58C32	0.025
C9	50845	1	0	C58C33	0.025
C10	41501	1	0	C58C34	0.025
C11	39300	1	0	C58C35	0.025
C12	44243	1	0	C58C36	0.025
D1	27886	1	0	C58C37	0.025
D2	31538	1	0	C58C38	0.025
D3	20160	1	0	C58C39	0.025
D4	25013	1	0	C58C40	0.025
D5	58865	1	0	C58C41	0.025
D6	35357	1	0	C58C42	0.025
D7	69280	1	0	C58C43	0.025
D8	56113	1	0	C58C44	0.025
D9	120657	1	0	C58C45	0.025
D10	199319	1	0	C58C46	0.025
D11	95663	1	0	C58C47	0.025
D12	60226	1	0	C58C48	0.025

## Sheet: leaf_punch_fluo_5
	Unnamed: 0	well	line	infiltration	GV3101 OD	plant	leaf	punch	plate	GFP
0	0	A1	wt	A	0	1	1	1	1	58195
1	1	A2	wt	A	0	1	1	2	1	70317
2	2	A3	wt	A	0	1	1	3	1	53760
3	3	A4	wt	A	0	1	1	4	1	41645
4	4	A5	wt	A	0	1	2	1	1	29587
5	5	A6	wt	A	0	1	2	2	1	54765
6	6	A7	wt	A	0	1	2	3	1	58548
7	7	A8	wt	A	0	1	2	4	1	48305
8	8	A9	wt	A	0	2	1	1	1	43740
9	9	A10	wt	A	0	2	1	2	1	70638
10	10	A11	wt	A	0	2	1	3	1	93007
11	11	A12	wt	A	0	2	1	4	1	50826
12	12	B1	wt	A	0	2	2	1	1	25676
13	13	B2	wt	A	0	2	2	2	1	31003
14	14	B3	wt	A	0	2	2	3	1	32610
15	15	B4	wt	A	0	2	2	4	1	49895
16	16	B5	wt	A	0	3	1	1	1	57561
17	17	B6	wt	A	0	3	1	2	1	60872
18	18	B7	wt	A	0	3	1	3	1	92124
19	19	B8	wt	A	0	3	1	4	1	86085
20	20	B9	wt	A	0	3	2	1	1	32654
21	21	B10	wt	A	0	3	2	2	1	23198
22	22	B11	wt	A	0	3	2	3	1	38164
23	23	B12	wt	A	0	3	2	4	1	38100
24	24	C1	wt	A	0	4	1	1	1	23968
25	25	C2	wt	A	0	4	1	2	1	56039
26	26	C3	wt	A	0	4	1	3	1	62504
27	27	C4	wt	A	0	4	1	4	1	89429
28	28	C5	wt	A	0	4	2	1	1	41109
29	29	C6	wt	A	0	4	2	2	1	39517
30	30	C7	wt	A	0	4	2	3	1	32399
31	31	C8	wt	A	0	4	2	4	1	42250
32	32	C9	wt	A	0	5	1	1	1	46168
33	33	C10	wt	A	0	5	1	2	1	29432
34	34	C11	wt	A	0	5	1	3	1	41218
35	35	C12	wt	A	0	5	1	4	1	36097
36	36	D1	wt	A	0	5	2	1	1	61783
37	37	D2	wt	A	0	5	2	2	1	46923
38	38	D3	wt	A	0	5	2	3	1	65719
39	39	D4	wt	A	0	5	2	4	1	60440
40	40	D5	wt	B	0.01	1	1	1	1	48613
41	41	D6	wt	B	0.01	1	1	2	1	46570
42	42	D7	wt	B	0.01	1	1	3	1	19135
43	43	D8	wt	B	0.01	1	1	4	1	46227
44	44	D9	wt	B	0.01	1	2	1	1	58604
45	45	D10	wt	B	0.01	1	2	2	1	66199
46	46	D11	wt	B	0.01	1	2	3	1	53662
47	47	D12	wt	B	0.01	1	2	4	1	55180
48	48	E1	wt	B	0.01	2	1	1	1	62008
49	49	E2	wt	B	0.01	2	1	2	1	29652
50	50	E3	wt	B	0.01	2	1	3	1	42517
51	51	E4	wt	B	0.01	2	1	4	1	29180
52	52	E5	wt	B	0.01	2	2	1	1	69231
53	53	E6	wt	B	0.01	2	2	2	1	63569
54	54	E7	wt	B	0.01	2	2	3	1	79342
55	55	E8	wt	B	0.01	2	2	4	1	60367
56	56	E9	wt	B	0.01	3	1	1	1	48623
57	57	E10	wt	B	0.01	3	1	2	1	36784
58	58	E11	wt	B	0.01	3	1	3	1	71596
59	59	E12	wt	B	0.01	3	1	4	1	115607
60	60	F1	wt	B	0.01	3	2	1	1	57834
61	61	F2	wt	B	0.01	3	2	2	1	68312
62	62	F3	wt	B	0.01	3	2	3	1	89088
63	63	F4	wt	B	0.01	3	2	4	1	83864
64	64	F5	wt	B	0.01	4	1	1	1	35977
65	65	F6	wt	B	0.01	4	1	2	1	56214
66	66	F7	wt	B	0.01	4	1	3	1	61508
67	67	F8	wt	B	0.01	4	1	4	1	46937
68	68	F9	wt	B	0.01	4	2	1	1	41423
69	69	F10	wt	B	0.01	4	2	2	1	42777
70	70	F11	wt	B	0.01	4	2	3	1	34203
71	71	F12	wt	B	0.01	4	2	4	1	41605
72	72	G1	wt	B	0.01	5	1	1	1	67830
73	73	G2	wt	B	0.01	5	1	2	1	32315
74	74	G3	wt	B	0.01	5	1	3	1	47448
75	75	G4	wt	B	0.01	5	1	4	1	41493
76	76	G5	wt	B	0.01	5	2	1	1	23432
77	77	G6	wt	B	0.01	5	2	2	1	26613
78	78	G7	wt	B	0.01	5	2	3	1	45950
79	79	G8	wt	B	0.01	5	2	4	1	42087
80	0	A1	wt	C	0.025	1	1	1	2	73846
81	1	A2	wt	C	0.025	1	1	2	2	63012
82	2	A3	wt	C	0.025	1	1	3	2	69672
83	3	A4	wt	C	0.025	1	1	4	2	72014
84	4	A5	wt	C	0.025	1	2	1	2	35294
85	5	A6	wt	C	0.025	1	2	2	2	27560
86	6	A7	wt	C	0.025	1	2	3	2	27169
87	7	A8	wt	C	0.025	1	2	4	2	48192
88	8	A9	wt	C	0.025	2	1	1	2	90376
89	9	A10	wt	C	0.025	2	1	2	2	115667
90	10	A11	wt	C	0.025	2	1	3	2	105172
91	11	A12	wt	C	0.025	2	1	4	2	70334
92	12	B1	wt	C	0.025	2	2	1	2	41840
93	13	B2	wt	C	0.025	2	2	2	2	39039
94	14	B3	wt	C	0.025	2	2	3	2	47743
95	15	B4	wt	C	0.025	2	2	4	2	45672
96	16	B5	wt	C	0.025	3	1	1	2	64282
97	17	B6	wt	C	0.025	3	1	2	2	34283
98	18	B7	wt	C	0.025	3	1	3	2	51560
99	19	B8	wt	C	0.025	3	1	4	2	48056
100	20	B9	wt	C	0.025	3	2	1	2	64994
101	21	B10	wt	C	0.025	3	2	2	2	77377
102	22	B11	wt	C	0.025	3	2	3	2	69816
103	23	B12	wt	C	0.025	3	2	4	2	53962
104	24	C1	wt	C	0.025	4	1	1	2	47560
105	25	C2	wt	C	0.025	4	1	2	2	38729
106	26	C3	wt	C	0.025	4	1	3	2	34596
107	27	C4	wt	C	0.025	4	1	4	2	47674
108	28	C5	wt	C	0.025	4	2	1	2	37538
109	29	C6	wt	C	0.025	4	2	2	2	39550
110	30	C7	wt	C	0.025	4	2	3	2	35717
111	31	C8	wt	C	0.025	4	2	4	2	49792
112	32	C9	wt	C	0.025	5	1	1	2	45182
113	33	C10	wt	C	0.025	5	1	2	2	41043
114	34	C11	wt	C	0.025	5	1	3	2	46259
115	35	C12	wt	C	0.025	5	1	4	2	67309
116	36	D1	wt	C	0.025	5	2	1	2	44374
117	37	D2	wt	C	0.025	5	2	2	2	102708
118	38	D3	wt	C	0.025	5	2	3	2	103406
119	39	D4	wt	C	0.025	5	2	4	2	100903
120	40	D5	wt	D	0.075	1	1	1	2	66097
121	41	D6	wt	D	0.075	1	1	2	2	109186
122	42	D7	wt	D	0.075	1	1	3	2	74728
123	43	D8	wt	D	0.075	1	1	4	2	85230
124	44	D9	wt	D	0.075	1	2	1	2	62401
125	45	D10	wt	D	0.075	1	2	2	2	88387
126	46	D11	wt	D	0.075	1	2	3	2	56738
127	47	D12	wt	D	0.075	1	2	4	2	35404
128	48	E1	wt	D	0.075	2	1	1	2	79773
129	49	E2	wt	D	0.075	2	1	2	2	54918
130	50	E3	wt	D	0.075	2	1	3	2	70751
131	51	E4	wt	D	0.075	2	1	4	2	48774
132	52	E5	wt	D	0.075	2	2	1	2	72227
133	53	E6	wt	D	0.075	2	2	2	2	67961
134	54	E7	wt	D	0.075	2	2	3	2	68758
135	55	E8	wt	D	0.075	2	2	4	2	71855
136	56	E9	wt	D	0.075	3	1	1	2	60013
137	57	E10	wt	D	0.075	3	1	2	2	59594
138	58	E11	wt	D	0.075	3	1	3	2	94557
139	59	E12	wt	D	0.075	3	1	4	2	57579
140	60	F1	wt	D	0.075	3	2	1	2	84725
141	61	F2	wt	D	0.075	3	2	2	2	79026
142	62	F3	wt	D	0.075	3	2	3	2	57317
143	63	F4	wt	D	0.075	3	2	4	2	72387
144	64	F5	wt	D	0.075	4	1	1	2	77223
145	65	F6	wt	D	0.075	4	1	2	2	40649
146	66	F7	wt	D	0.075	4	1	3	2	47816
147	67	F8	wt	D	0.075	4	1	4	2	40866
148	68	F9	wt	D	0.075	4	2	1	2	52643
149	69	F10	wt	D	0.075	4	2	2	2	62928
150	70	F11	wt	D	0.075	4	2	3	2	65585
151	71	F12	wt	D	0.075	4	2	4	2	51191
152	72	G1	wt	D	0.075	5	1	1	2	54985
153	73	G2	wt	D	0.075	5	1	2	2	90583
154	74	G3	wt	D	0.075	5	1	3	2	47993
155	75	G4	wt	D	0.075	5	1	4	2	69174
156	76	G5	wt	D	0.075	5	2	1	2	43519
157	77	G6	wt	D	0.075	5	2	2	2	44035
158	78	G7	wt	D	0.075	5	2	3	2	35935
159	79	G8	wt	D	0.075	5	2	4	2	53197
160	0	A1	wt	E	0.475	1	1	1	3	34473
161	1	A2	wt	E	0.475	1	1	2	3	7573
162	2	A3	wt	E	0.475	1	1	3	3	34796
163	3	A4	wt	E	0.475	1	1	4	3	23462
164	4	A5	wt	E	0.475	1	2	1	3	34649
165	5	A6	wt	E	0.475	1	2	2	3	42929
166	6	A7	wt	E	0.475	1	2	3	3	31621
167	7	A8	wt	E	0.475	1	2	4	3	35712
168	8	A9	wt	E	0.475	2	1	1	3	14649
169	9	A10	wt	E	0.475	2	1	2	3	26093
170	10	A11	wt	E	0.475	2	1	3	3	26107
171	11	A12	wt	E	0.475	2	1	4	3	30753
172	12	B1	wt	E	0.475	2	2	1	3	50197
173	13	B2	wt	E	0.475	2	2	2	3	46567
174	14	B3	wt	E	0.475	2	2	3	3	51878
175	15	B4	wt	E	0.475	2	2	4	3	36327
176	16	B5	wt	E	0.475	3	1	1	3	39706
177	17	B6	wt	E	0.475	3	1	2	3	48161
178	18	B7	wt	E	0.475	3	1	3	3	43998
179	19	B8	wt	E	0.475	3	1	4	3	46729
180	20	B9	wt	E	0.475	3	2	1	3	44684
181	21	B10	wt	E	0.475	3	2	2	3	32413
182	22	B11	wt	E	0.475	3	2	3	3	39906
183	23	B12	wt	E	0.475	3	2	4	3	45814
184	24	C1	wt	E	0.475	4	1	1	3	45127
185	25	C2	wt	E	0.475	4	1	2	3	41455
186	26	C3	wt	E	0.475	4	1	3	3	38571
187	27	C4	wt	E	0.475	4	1	4	3	36817
188	28	C5	wt	E	0.475	4	2	1	3	40782
189	29	C6	wt	E	0.475	4	2	2	3	30152
190	30	C7	wt	E	0.475	4	2	3	3	29752
191	31	C8	wt	E	0.475	4	2	4	3	32980
192	32	C9	wt	E	0.475	5	1	1	3	28093
193	33	C10	wt	E	0.475	5	1	2	3	34002
194	34	C11	wt	E	0.475	5	1	3	3	51458
195	35	C12	wt	E	0.475	5	1	4	3	40504
196	36	D1	wt	E	0.475	5	2	1	3	36053
197	37	D2	wt	E	0.475	5	2	2	3	41083
198	38	D3	wt	E	0.475	5	2	3	3	42047
199	39	D4	wt	E	0.475	5	2	4	3	39633
200	40	D5	wt	F	0.975	1	1	1	3	23505
201	41	D6	wt	F	0.975	1	1	2	3	25273
202	42	D7	wt	F	0.975	1	1	3	3	23558
203	43	D8	wt	F	0.975	1	1	4	3	28921
204	44	D9	wt	F	0.975	1	2	1	3	19580
205	45	D10	wt	F	0.975	1	2	2	3	20208
206	46	D11	wt	F	0.975	1	2	3	3	28931
207	47	D12	wt	F	0.975	1	2	4	3	29392
208	48	E1	wt	F	0.975	2	1	1	3	32312
209	49	E2	wt	F	0.975	2	1	2	3	24436
210	50	E3	wt	F	0.975	2	1	3	3	32872
211	51	E4	wt	F	0.975	2	1	4	3	40050
212	52	E5	wt	F	0.975	2	2	1	3	24052
213	53	E6	wt	F	0.975	2	2	2	3	24755
214	54	E7	wt	F	0.975	2	2	3	3	28192
215	55	E8	wt	F	0.975	2	2	4	3	28700
216	56	E9	wt	F	0.975	3	1	1	3	20776
217	57	E10	wt	F	0.975	3	1	2	3	17230
218	58	E11	wt	F	0.975	3	1	3	3	15428
219	59	E12	wt	F	0.975	3	1	4	3	21285
220	60	F1	wt	F	0.975	3	2	1	3	22395
221	61	F2	wt	F	0.975	3	2	2	3	27718
222	62	F3	wt	F	0.975	3	2	3	3	25425
223	63	F4	wt	F	0.975	3	2	4	3	28618
224	64	F5	wt	F	0.975	4	1	1	3	21010
225	65	F6	wt	F	0.975	4	1	2	3	20165
226	66	F7	wt	F	0.975	4	1	3	3	30556
227	67	F8	wt	F	0.975	4	1	4	3	24010
228	68	F9	wt	F	0.975	4	2	1	3	27844
229	69	F10	wt	F	0.975	4	2	2	3	25807
230	70	F11	wt	F	0.975	4	2	3	3	25359
231	71	F12	wt	F	0.975	4	2	4	3	21428
232	72	G1	wt	F	0.975	5	1	1	3	32566
233	73	G2	wt	F	0.975	5	1	2	3	25937
234	74	G3	wt	F	0.975	5	1	3	3	34543
235	75	G4	wt	F	0.975	5	1	4	3	21565
236	76	G5	wt	F	0.975	5	2	1	3	21206
237	77	G6	wt	F	0.975	5	2	2	3	19500
238	78	G7	wt	F	0.975	5	2	3	3	26160
239	79	G8	wt	F	0.975	5	2	4	3	22325
240	0	A1	wt	G	1.975	1	1	1	3	18132
241	1	A2	wt	G	1.975	1	1	2	3	13589
242	2	A3	wt	G	1.975	1	1	3	3	19214
243	3	A4	wt	G	1.975	1	1	4	3	15250
244	4	A5	wt	G	1.975	1	2	1	3	13498
245	5	A6	wt	G	1.975	1	2	2	3	18032
246	6	A7	wt	G	1.975	1	2	3	3	10738
247	7	A8	wt	G	1.975	1	2	4	3	12626
248	8	A9	wt	G	1.975	2	1	1	3	7112
249	9	A10	wt	G	1.975	2	1	2	3	6726
250	10	A11	wt	G	1.975	2	1	3	3	8248
251	11	A12	wt	G	1.975	2	1	4	3	8585
252	12	B1	wt	G	1.975	2	2	1	3	23810
253	13	B2	wt	G	1.975	2	2	2	3	23846
254	14	B3	wt	G	1.975	2	2	3	3	18659
255	15	B4	wt	G	1.975	2	2	4	3	26224
256	16	B5	wt	G	1.975	3	1	1	3	10377
257	17	B6	wt	G	1.975	3	1	2	3	9415
258	18	B7	wt	G	1.975	3	1	3	3	13237
259	19	B8	wt	G	1.975	3	1	4	3	18125
260	20	B9	wt	G	1.975	3	2	1	3	10796
261	21	B10	wt	G	1.975	3	2	2	3	2732
262	22	B11	wt	G	1.975	3	2	3	3	6639
263	23	B12	wt	G	1.975	3	2	4	3	3175
264	24	C1	wt	G	1.975	4	1	1	3	2219
265	25	C2	wt	G	1.975	4	1	2	3	2308
266	26	C3	wt	G	1.975	4	1	3	3	5082
267	27	C4	wt	G	1.975	4	1	4	3	6182
268	28	C5	wt	G	1.975	4	2	1	3	11190
269	29	C6	wt	G	1.975	4	2	2	3	12881
270	30	C7	wt	G	1.975	4	2	3	3	13519
271	31	C8	wt	G	1.975	4	2	4	3	12761
272	32	C9	wt	G	1.975	5	1	1	3	11990
273	33	C10	wt	G	1.975	5	1	2	3	9315
274	34	C11	wt	G	1.975	5	1	3	3	12295
275	35	C12	wt	G	1.975	5	1	4	3	12973
276	36	D1	wt	G	1.975	5	2	1	3	4989
277	37	D2	wt	G	1.975	5	2	2	3	6191
278	38	D3	wt	G	1.975	5	2	3	3	3235
279	39	D4	wt	G	1.975	5	2	4	3	3687

## Sheet: leaf_punch_fluo_6
	Unnamed: 0	well	line	infiltration	plant	leaf	punch	plate	GFP	RFP	BFP
0	0	A1	wt	A	1	1	1	1	24904	24904	24904
1	1	A2	wt	A	1	1	2	1	29317	29317	29317
2	2	A3	wt	A	1	1	3	1	21813	21813	21813
3	3	A4	wt	A	1	1	4	1	22860	22860	22860
4	4	A5	wt	A	1	2	1	1	23163	23163	23163
5	5	A6	wt	A	1	2	2	1	31961	31961	31961
6	6	A7	wt	A	1	2	3	1	26029	26029	26029
7	7	A8	wt	A	1	2	4	1	23191	23191	23191
8	8	A9	wt	A	2	1	1	1	35892	35892	35892
9	9	A10	wt	A	2	1	2	1	36004	36004	36004
10	10	A11	wt	A	2	1	3	1	26372	26372	26372
11	11	A12	wt	A	2	1	4	1	40100	40100	40100
12	12	B1	wt	A	2	2	1	1	29015	29015	29015
13	13	B2	wt	A	2	2	2	1	16363	16363	16363
14	14	B3	wt	A	2	2	3	1	33253	33253	33253
15	15	B4	wt	A	2	2	4	1	32461	32461	32461
16	16	B5	wt	A	3	1	1	1	15756	15756	15756
17	17	B6	wt	A	3	1	2	1	12653	12653	12653
18	18	B7	wt	A	3	1	3	1	20016	20016	20016
19	19	B8	wt	A	3	1	4	1	11582	11582	11582
20	20	B9	wt	A	3	2	1	1	18645	18645	18645
21	21	B10	wt	A	3	2	2	1	14713	14713	14713
22	22	B11	wt	A	3	2	3	1	13401	13401	13401
23	23	B12	wt	A	3	2	4	1	16300	16300	16300
24	24	C1	wt	A	4	1	1	1	21526	21526	21526
25	25	C2	wt	A	4	1	2	1	27007	27007	27007
26	26	C3	wt	A	4	1	3	1	23002	23002	23002
27	27	C4	wt	A	4	1	4	1	33210	33210	33210
28	28	C5	wt	A	4	2	1	1	20259	20259	20259
29	29	C6	wt	A	4	2	2	1	17391	17391	17391
30	30	C7	wt	A	4	2	3	1	24022	24022	24022
31	31	C8	wt	A	4	2	4	1	23096	23096	23096
32	32	C9	wt	A	5	1	1	1	29447	29447	29447
33	33	C10	wt	A	5	1	2	1	41575	41575	41575
34	34	C11	wt	A	5	1	3	1	21490	21490	21490
35	35	C12	wt	A	5	1	4	1	12520	12520	12520
36	36	D1	wt	A	5	2	1	1	19086	19086	19086
37	37	D2	wt	A	5	2	2	1	22981	22981	22981
38	38	D3	wt	A	5	2	3	1	28245	28245	28245
39	39	D4	wt	A	5	2	4	1	28541	28541	28541
40	40	D5	wt	A	6	1	1	1	13749	13749	13749
41	41	D6	wt	A	6	1	2	1	15392	15392	15392
42	42	D7	wt	A	6	1	3	1	15011	15011	15011
43	43	D8	wt	A	6	1	4	1	16833	16833	16833
44	44	D9	wt	A	6	2	1	1	28299	28299	28299
45	45	D10	wt	A	6	2	2	1	18891	18891	18891
46	46	D11	wt	A	6	2	3	1	14810	14810	14810
47	47	D12	wt	A	6	2	4	1	14313	14313	14313
48	48	E1	wt	B	1	1	1	1	127179	127179	127179
49	49	E2	wt	B	1	1	2	1	106572	106572	106572
50	50	E3	wt	B	1	1	3	1	130817	130817	130817
51	51	E4	wt	B	1	1	4	1	133387	133387	133387
52	52	E5	wt	B	1	2	1	1	97282	97282	97282
53	53	E6	wt	B	1	2	2	1	83896	83896	83896
54	54	E7	wt	B	1	2	3	1	77196	77196	77196
55	55	E8	wt	B	1	2	4	1	91733	91733	91733
56	56	E9	wt	B	2	1	1	1	70968	70968	70968
57	57	E10	wt	B	2	1	2	1	63584	63584	63584
58	58	E11	wt	B	2	1	3	1	38348	38348	38348
59	59	E12	wt	B	2	1	4	1	56484	56484	56484
60	60	F1	wt	B	2	2	1	1	66271	66271	66271
61	61	F2	wt	B	2	2	2	1	86185	3409	3409
62	62	F3	wt	B	2	2	3	1	101831	101831	101831
63	63	F4	wt	B	2	2	4	1	119013	119013	119013
64	64	F5	wt	B	3	1	1	1	70079	70079	70079
65	65	F6	wt	B	3	1	2	1	77511	77511	77511
66	66	F7	wt	B	3	1	3	1	86185	86185	86185
67	67	F8	wt	B	3	1	4	1	83304	83304	83304
68	68	F9	wt	B	3	2	1	1	58290	58290	58290
69	69	F10	wt	B	3	2	2	1	64948	64948	64948
70	70	F11	wt	B	3	2	3	1	71439	71439	71439
71	71	F12	wt	B	3	2	4	1	63132	63132	63132
72	72	G1	wt	B	4	1	1	1	52487	52487	52487
73	73	G2	wt	B	4	1	2	1	57666	57666	57666
74	74	G3	wt	B	4	1	3	1	62679	62679	62679
75	75	G4	wt	B	4	1	4	1	44496	44496	44496
76	76	G5	wt	B	4	2	1	1	59992	59992	59992
77	77	G6	wt	B	4	2	2	1	84513	84513	84513
78	78	G7	wt	B	4	2	3	1	83221	83221	83221
79	79	G8	wt	B	4	2	4	1	65513	65513	65513
80	80	G9	wt	B	5	1	1	1	42647	42647	42647
81	81	G10	wt	B	5	1	2	1	65208	65208	65208
82	82	G11	wt	B	5	1	3	1	70167	70167	70167
83	83	G12	wt	B	5	1	4	1	40422	40422	40422
84	84	H1	wt	B	5	2	1	1	72283	72283	72283
85	85	H2	wt	B	5	2	2	1	79988	79988	79988
86	86	H3	wt	B	5	2	3	1	48772	48772	48772
87	87	H4	wt	B	5	2	4	1	55180	55180	55180
88	88	H5	wt	B	6	1	1	1	110276	110276	110276
89	89	H6	wt	B	6	1	2	1	77466	77466	77466
90	90	H7	wt	B	6	1	3	1	112430	112430	112430
91	91	H8	wt	B	6	1	4	1	96593	96593	96593
92	92	H9	wt	B	6	2	1	1	49231	49231	49231
93	93	H10	wt	B	6	2	2	1	70333	70333	70333
94	94	H11	wt	B	6	2	3	1	35822	35822	35822
95	95	H12	wt	B	6	2	4	1	42332	42332	42332
96	0	A1	wt	C	1	1	1	2	37018	37018	37018
97	1	A2	wt	C	1	1	2	2	74263	74263	74263
98	2	A3	wt	C	1	1	3	2	58503	58503	58503
99	3	A4	wt	C	1	1	4	2	59303	59303	59303
100	4	A5	wt	C	1	2	1	2	55879	55879	55879
101	5	A6	wt	C	1	2	2	2	58073	58073	58073
102	6	A7	wt	C	1	2	3	2	56239	56239	56239
103	7	A8	wt	C	1	2	4	2	70971	70971	70971
104	8	A9	wt	C	2	1	1	2	76699	76699	76699
105	9	A10	wt	C	2	1	2	2	73523	73523	73523
106	10	A11	wt	C	2	1	3	2	84248	84248	84248
107	11	A12	wt	C	2	1	4	2	76872	76872	76872
108	12	B1	wt	C	2	2	1	2	71912	71912	71912
109	13	B2	wt	C	2	2	2	2	61272	61272	61272
110	14	B3	wt	C	2	2	3	2	66430	66430	66430
111	15	B4	wt	C	2	2	4	2	49345	49345	49345
112	16	B5	wt	C	3	1	1	2	39171	39171	39171
113	17	B6	wt	C	3	1	2	2	45009	45009	45009
114	18	B7	wt	C	3	1	3	2	65769	65769	65769
115	19	B8	wt	C	3	1	4	2	40556	40556	40556
116	20	B9	wt	C	3	2	1	2	42842	42842	42842
117	21	B10	wt	C	3	2	2	2	62862	62862	62862
118	22	B11	wt	C	3	2	3	2	58754	58754	58754
119	23	B12	wt	C	3	2	4	2	65718	65718	65718
120	24	C1	wt	C	4	1	1	2	64951	64951	64951
121	25	C2	wt	C	4	1	2	2	70188	70188	70188
122	26	C3	wt	C	4	1	3	2	95190	95190	95190
123	27	C4	wt	C	4	1	4	2	65669	65669	65669
124	28	C5	wt	C	4	2	1	2	62378	62378	62378
125	29	C6	wt	C	4	2	2	2	81335	81335	81335
126	30	C7	wt	C	4	2	3	2	70873	70873	70873
127	31	C8	wt	C	4	2	4	2	73026	73026	73026
128	32	C9	wt	C	5	1	1	2	56992	56992	56992
129	33	C10	wt	C	5	1	2	2	65748	65748	65748
130	34	C11	wt	C	5	1	3	2	60635	60635	60635
131	35	C12	wt	C	5	1	4	2	47376	47376	47376
132	36	D1	wt	C	5	2	1	2	49983	49983	49983
133	37	D2	wt	C	5	2	2	2	35347	35347	35347
134	38	D3	wt	C	5	2	3	2	35003	35003	35003
135	39	D4	wt	C	5	2	4	2	55838	55838	55838
136	40	D5	wt	C	6	1	1	2	46133	46133	46133
137	41	D6	wt	C	6	1	2	2	56199	56199	56199
138	42	D7	wt	C	6	1	3	2	40516	40516	40516
139	43	D8	wt	C	6	1	4	2	61135	61135	61135
140	44	D9	wt	C	6	2	1	2	42765	42765	42765
141	45	D10	wt	C	6	2	2	2	44743	44743	44743
142	46	D11	wt	C	6	2	3	2	36095	36095	36095
143	47	D12	wt	C	6	2	4	2	35149	35149	35149
144	48	E1	wt	D	1	1	1	2	18778	18778	18778
145	49	E2	wt	D	1	1	2	2	21039	21039	21039
146	50	E3	wt	D	1	1	3	2	23333	23333	23333
147	51	E4	wt	D	1	1	4	2	17725	17725	17725
148	52	E5	wt	D	1	2	1	2	30559	30559	30559
149	53	E6	wt	D	1	2	2	2	16242	16242	16242
150	54	E7	wt	D	1	2	3	2	35197	35197	35197
151	55	E8	wt	D	1	2	4	2	16396	16396	16396
152	56	E9	wt	D	2	1	1	2	13741	13741	13741
153	57	E10	wt	D	2	1	2	2	10154	10154	10154
154	58	E11	wt	D	2	1	3	2	7166	7166	7166
155	59	E12	wt	D	2	1	4	2	10639	10639	10639
156	60	F1	wt	D	2	2	1	2	8732	8732	8732
157	61	F2	wt	D	2	2	2	2	13437	13437	13437
158	62	F3	wt	D	2	2	3	2	18096	18096	18096
159	63	F4	wt	D	2	2	4	2	12410	12410	12410
160	64	F5	wt	D	3	1	1	2	39163	39163	39163
161	65	F6	wt	D	3	1	2	2	38818	38818	38818
162	66	F7	wt	D	3	1	3	2	40315	40315	40315
163	67	F8	wt	D	3	1	4	2	51016	51016	51016
164	68	F9	wt	D	3	2	1	2	37070	37070	37070
165	69	F10	wt	D	3	2	2	2	20394	20394	20394
166	70	F11	wt	D	3	2	3	2	28558	28558	28558
167	71	F12	wt	D	3	2	4	2	20031	20031	20031
168	72	G1	wt	D	4	1	1	2	54529	54529	54529
169	73	G2	wt	D	4	1	2	2	32501	32501	32501
170	74	G3	wt	D	4	1	3	2	38547	38547	38547
171	75	G4	wt	D	4	1	4	2	18022	18022	18022
172	76	G5	wt	D	4	2	1	2	36913	36913	36913
173	77	G6	wt	D	4	2	2	2	25949	25949	25949
174	78	G7	wt	D	4	2	3	2	34066	34066	34066
175	79	G8	wt	D	4	2	4	2	30369	30369	30369
176	80	G9	wt	D	5	1	1	2	42706	42706	42706
177	81	G10	wt	D	5	1	2	2	31379	31379	31379
178	82	G11	wt	D	5	1	3	2	22320	22320	22320
179	83	G12	wt	D	5	1	4	2	29458	29458	29458
180	84	H1	wt	D	5	2	1	2	26344	26344	26344
181	85	H2	wt	D	5	2	2	2	19590	19590	19590
182	86	H3	wt	D	5	2	3	2	24122	24122	24122
183	87	H4	wt	D	5	2	4	2	37827	37827	37827
184	88	H5	wt	D	6	1	1	2	21681	21681	21681
185	89	H6	wt	D	6	1	2	2	42732	42732	42732
186	90	H7	wt	D	6	1	3	2	51306	51306	51306
187	91	H8	wt	D	6	1	4	2	44610	44610	44610
188	92	H9	wt	D	6	2	1	2	30652	30652	30652
189	93	H10	wt	D	6	2	2	2	27369	27369	27369
190	94	H11	wt	D	6	2	3	2	26644	26644	26644
191	95	H12	wt	D	6	2	4	2	23917	23917	23917
192	0	A1	wt	E	1	1	1	3	12669	12669	12669
193	1	A2	wt	E	1	1	2	3	20763	20763	20763
194	2	A3	wt	E	1	1	3	3	20890	20890	20890
195	3	A4	wt	E	1	1	4	3	12733	12733	12733
196	4	A5	wt	E	1	2	1	3	17649	17649	17649
197	5	A6	wt	E	1	2	2	3	10721	10721	10721
198	6	A7	wt	E	1	2	3	3	16520	16520	16520
199	7	A8	wt	E	1	2	4	3	16029	16029	16029
200	8	A9	wt	E	2	1	1	3	16957	16957	16957
201	9	A10	wt	E	2	1	2	3	19965	19965	19965
202	10	A11	wt	E	2	1	3	3	13135	13135	13135
203	11	A12	wt	E	2	1	4	3	19156	19156	19156
204	12	B1	wt	E	2	2	1	3	13070	13070	13070
205	13	B2	wt	E	2	2	2	3	13657	13657	13657
206	14	B3	wt	E	2	2	3	3	16775	16775	16775
207	15	B4	wt	E	2	2	4	3	9915	9915	9915
208	16	B5	wt	E	3	1	1	3	11713	11713	11713
209	17	B6	wt	E	3	1	2	3	7707	7707	7707
210	18	B7	wt	E	3	1	3	3	13116	13116	13116
211	19	B8	wt	E	3	1	4	3	12926	12926	12926
212	20	B9	wt	E	3	2	1	3	20381	20381	20381
213	21	B10	wt	E	3	2	2	3	14629	14629	14629
214	22	B11	wt	E	3	2	3	3	9158	9158	9158
215	23	B12	wt	E	3	2	4	3	13418	13418	13418
216	24	C1	wt	E	4	1	1	3	17908	17908	17908
217	25	C2	wt	E	4	1	2	3	15288	15288	15288
218	26	C3	wt	E	4	1	3	3	11626	11626	11626
219	27	C4	wt	E	4	1	4	3	15362	15362	15362
220	28	C5	wt	E	4	2	1	3	13681	13681	13681
221	29	C6	wt	E	4	2	2	3	11455	11455	11455
222	30	C7	wt	E	4	2	3	3	11434	11434	11434
223	31	C8	wt	E	4	2	4	3	13874	13874	13874
224	32	C9	wt	E	5	1	1	3	20563	20563	20563
225	33	C10	wt	E	5	1	2	3	19159	19159	19159
226	34	C11	wt	E	5	1	3	3	16750	16750	16750
227	35	C12	wt	E	5	1	4	3	14418	14418	14418
228	36	D1	wt	E	5	2	1	3	21407	21407	21407
229	37	D2	wt	E	5	2	2	3	20670	20670	20670
230	38	D3	wt	E	5	2	3	3	28554	28554	28554
231	39	D4	wt	E	5	2	4	3	15562	15562	15562
232	40	D5	wt	E	6	1	1	3	18430	18430	18430
233	41	D6	wt	E	6	1	2	3	13410	13410	13410
234	42	D7	wt	E	6	1	3	3	14841	14841	14841
235	43	D8	wt	E	6	1	4	3	18781	18781	18781
236	44	D9	wt	E	6	2	1	3	13692	13692	13692
237	45	D10	wt	E	6	2	2	3	14602	14602	14602
238	46	D11	wt	E	6	2	3	3	14641	14641	14641
239	47	D12	wt	E	6	2	4	3	17798	17798	17798
240	48	E1	wt	F	1	1	1	3	30115	30115	30115
241	49	E2	wt	F	1	1	2	3	26194	26194	26194
242	50	E3	wt	F	1	1	3	3	33723	33723	33723
243	51	E4	wt	F	1	1	4	3	20558	20558	20558
244	52	E5	wt	F	1	2	1	3	16264	16264	16264
245	53	E6	wt	F	1	2	2	3	25031	25031	25031
246	54	E7	wt	F	1	2	3	3	22907	22907	22907
247	55	E8	wt	F	1	2	4	3	19401	19401	19401
248	56	E9	wt	F	2	1	1	3	38737	38737	38737
249	57	E10	wt	F	2	1	2	3	35846	35846	35846
250	58	E11	wt	F	2	1	3	3	42624	42624	42624
251	59	E12	wt	F	2	1	4	3	54511	54511	54511
252	60	F1	wt	F	2	2	1	3	46479	46479	46479
253	61	F2	wt	F	2	2	2	3	61594	61594	61594
254	62	F3	wt	F	2	2	3	3	54300	54300	54300
255	63	F4	wt	F	2	2	4	3	43622	43622	43622
256	64	F5	wt	F	3	1	1	3	23915	23915	23915
257	65	F6	wt	F	3	1	2	3	35497	35497	35497
258	66	F7	wt	F	3	1	3	3	39044	39044	39044
259	67	F8	wt	F	3	1	4	3	33026	33026	33026
260	68	F9	wt	F	3	2	1	3	22479	22479	22479
261	69	F10	wt	F	3	2	2	3	27609	27609	27609
262	70	F11	wt	F	3	2	3	3	23451	23451	23451
263	71	F12	wt	F	3	2	4	3	27363	27363	27363
264	72	G1	wt	F	4	1	1	3	36104	36104	36104
265	73	G2	wt	F	4	1	2	3	46809	46809	46809
266	74	G3	wt	F	4	1	3	3	26668	26668	26668
267	75	G4	wt	F	4	1	4	3	45471	45471	45471
268	76	G5	wt	F	4	2	1	3	19443	19443	19443
269	77	G6	wt	F	4	2	2	3	19052	19052	19052
270	78	G7	wt	F	4	2	3	3	16201	16201	16201
271	79	G8	wt	F	4	2	4	3	19503	19503	19503
272	80	G9	wt	F	5	1	1	3	22468	22468	22468
273	81	G10	wt	F	5	1	2	3	19402	19402	19402
274	82	G11	wt	F	5	1	3	3	41412	41412	41412
275	83	G12	wt	F	5	1	4	3	20595	20595	20595
276	84	H1	wt	F	5	2	1	3	15023	15023	15023
277	85	H2	wt	F	5	2	2	3	22508	22508	22508
278	86	H3	wt	F	5	2	3	3	19964	19964	19964
279	87	H4	wt	F	5	2	4	3	19256	19256	19256
280	88	H5	wt	F	6	1	1	3	23691	23691	23691
281	89	H6	wt	F	6	1	2	3	29631	29631	29631
282	90	H7	wt	F	6	1	3	3	26424	26424	26424
283	91	H8	wt	F	6	1	4	3	29674	29674	29674
284	92	H9	wt	F	6	2	1	3	26546	26546	26546
285	93	H10	wt	F	6	2	2	3	32840	32840	32840
286	94	H11	wt	F	6	2	3	3	38340	38340	38340
287	95	H12	wt	F	6	2	4	3	30863	30863	30863
288	0	A1	wt	G	1	1	1	4	58035	58035	58035
289	1	A2	wt	G	1	1	2	4	64866	64866	64866
290	2	A3	wt	G	1	1	3	4	81963	81963	81963
291	3	A4	wt	G	1	1	4	4	91046	91046	91046
292	4	A5	wt	G	1	2	1	4	22674	22674	22674
293	5	A6	wt	G	1	2	2	4	48510	48510	48510
294	6	A7	wt	G	1	2	3	4	43488	43488	43488
295	7	A8	wt	G	1	2	4	4	49580	49580	49580
296	8	A9	wt	G	2	1	1	4	76158	76158	76158
297	9	A10	wt	G	2	1	2	4	106939	106939	106939
298	10	A11	wt	G	2	1	3	4	119072	119072	119072
299	11	A12	wt	G	2	1	4	4	98405	98405	98405
300	12	B1	wt	G	2	2	1	4	73292	73292	73292
301	13	B2	wt	G	2	2	2	4	74638	74638	74638
302	14	B3	wt	G	2	2	3	4	56854	56854	56854
303	15	B4	wt	G	2	2	4	4	68299	68299	68299
304	16	B5	wt	G	3	1	1	4	66254	66254	66254
305	17	B6	wt	G	3	1	2	4	84516	84516	84516
306	18	B7	wt	G	3	1	3	4	100944	100944	100944
307	19	B8	wt	G	3	1	4	4	73620	73620	73620
308	20	B9	wt	G	3	2	1	4	78341	78341	78341
309	21	B10	wt	G	3	2	2	4	72964	72964	72964
310	22	B11	wt	G	3	2	3	4	86443	86443	86443
311	23	B12	wt	G	3	2	4	4	96886	96886	96886
312	24	C1	wt	G	4	1	1	4	65509	65509	65509
313	25	C2	wt	G	4	1	2	4	71454	71454	71454
314	26	C3	wt	G	4	1	3	4	89967	89967	89967
315	27	C4	wt	G	4	1	4	4	44063	44063	44063
316	28	C5	wt	G	4	2	1	4	27924	27924	27924
317	29	C6	wt	G	4	2	2	4	26920	26920	26920
318	30	C7	wt	G	4	2	3	4	42459	42459	42459
319	31	C8	wt	G	4	2	4	4	40400	40400	40400
320	32	C9	wt	G	5	1	1	4	71369	71369	71369
321	33	C10	wt	G	5	1	2	4	82884	82884	82884
322	34	C11	wt	G	5	1	3	4	82308	82308	82308
323	35	C12	wt	G	5	1	4	4	77070	77070	77070
324	36	D1	wt	G	5	2	1	4	86295	86295	86295
325	37	D2	wt	G	5	2	2	4	99156	99156	99156
326	38	D3	wt	G	5	2	3	4	100378	100378	100378
327	39	D4	wt	G	5	2	4	4	86698	86698	86698
328	40	D5	wt	G	6	1	1	4	43059	43059	43059
329	41	D6	wt	G	6	1	2	4	49979	49979	49979
330	42	D7	wt	G	6	1	3	4	41401	41401	41401
331	43	D8	wt	G	6	1	4	4	38884	38884	38884
332	44	D9	wt	G	6	2	1	4	92672	92672	92672
333	45	D10	wt	G	6	2	2	4	71360	71360	71360
334	46	D11	wt	G	6	2	3	4	89361	89361	89361
335	47	D12	wt	G	6	2	4	4	68624	68624	68624

## Sheet: leaf_punch_fluo_7
	Unnamed: 0	well	line	infiltration	plant	leaf	punch	plate	GFP	RFP	Reporter strain	virKO strain
	0	A1	wt	H	1	1	1	5	1992	7730	pCm2-mScarlet OD 0.01	None (‘buffer)
	1	A2	wt	H	1	1	2	5	2129	8687	pCm2-mScarlet OD 0.01	None (‘buffer)
	2	A3	wt	H	1	1	3	5	1730	6683	pCm2-mScarlet OD 0.01	None (‘buffer)
	3	A4	wt	H	1	1	4	5	2073	8572	pCm2-mScarlet OD 0.01	None (‘buffer)
	4	A5	wt	H	1	2	1	5	1722	5085	pCm2-mScarlet OD 0.01	None (‘buffer)
	5	A6	wt	H	1	2	2	5	1931	5559	pCm2-mScarlet OD 0.01	None (‘buffer)
	6	A7	wt	H	1	2	3	5	1453	3850	pCm2-mScarlet OD 0.01	None (‘buffer)
	7	A8	wt	H	1	2	4	5	1870	7244	pCm2-mScarlet OD 0.01	None (‘buffer)
	8	A9	wt	H	2	1	1	5	2102	8986	pCm2-mScarlet OD 0.01	None (‘buffer)
	9	A10	wt	H	2	1	2	5	1618	6305	pCm2-mScarlet OD 0.01	None (‘buffer)
	10	A11	wt	H	2	1	3	5	1875	7688	pCm2-mScarlet OD 0.01	None (‘buffer)
	11	A12	wt	H	2	1	4	5	1860	7681	pCm2-mScarlet OD 0.01	None (‘buffer)
	12	B1	wt	H	2	2	1	5	1534	5016	pCm2-mScarlet OD 0.01	None (‘buffer)
	13	B2	wt	H	2	2	2	5	2015	8294	pCm2-mScarlet OD 0.01	None (‘buffer)
	14	B3	wt	H	2	2	3	5	1564	4816	pCm2-mScarlet OD 0.01	None (‘buffer)
	15	B4	wt	H	2	2	4	5	1443	4431	pCm2-mScarlet OD 0.01	None (‘buffer)
	16	B5	wt	H	3	1	1	5	2415	11472	pCm2-mScarlet OD 0.01	None (‘buffer)
	17	B6	wt	H	3	1	2	5	2270	10272	pCm2-mScarlet OD 0.01	None (‘buffer)
	18	B7	wt	H	3	1	3	5	2421	11617	pCm2-mScarlet OD 0.01	None (‘buffer)
	19	B8	wt	H	3	1	4	5	1811	7924	pCm2-mScarlet OD 0.01	None (‘buffer)
	20	B9	wt	H	3	2	1	5	2171	9552	pCm2-mScarlet OD 0.01	None (‘buffer)
	21	B10	wt	H	3	2	2	5	2603	12024	pCm2-mScarlet OD 0.01	None (‘buffer)
	22	B11	wt	H	3	2	3	5	1927	7724	pCm2-mScarlet OD 0.01	None (‘buffer)
	23	B12	wt	H	3	2	4	5	2498	10060	pCm2-mScarlet OD 0.01	None (‘buffer)
	24	C1	wt	H	4	1	1	5	1592	6075	pCm2-mScarlet OD 0.01	None (‘buffer)
	25	C2	wt	H	4	1	2	5	2418	9496	pCm2-mScarlet OD 0.01	None (‘buffer)
	26	C3	wt	H	4	1	3	5	1773	7005	pCm2-mScarlet OD 0.01	None (‘buffer)
	27	C4	wt	H	4	1	4	5	1846	6614	pCm2-mScarlet OD 0.01	None (‘buffer)
	28	C5	wt	H	4	2	1	5	1166	3596	pCm2-mScarlet OD 0.01	None (‘buffer)
	29	C6	wt	H	4	2	2	5	1100	3401	pCm2-mScarlet OD 0.01	None (‘buffer)
	30	C7	wt	H	4	2	3	5	1328	4418	pCm2-mScarlet OD 0.01	None (‘buffer)
	31	C8	wt	H	4	2	4	5	1304	4855	pCm2-mScarlet OD 0.01	None (‘buffer)
	32	C9	wt	I	1	1	1	5	1340	4125	pCm2-mScarlet OD 0.01	VirB1-11 OD 0.09
	33	C10	wt	I	1	1	2	5	1418	4881	pCm2-mScarlet OD 0.01	VirB1-11 OD 0.09
	34	C11	wt	I	1	1	3	5	1063	3044	pCm2-mScarlet OD 0.01	VirB1-11 OD 0.09
	35	C12	wt	I	1	1	4	5	1252	4218	pCm2-mScarlet OD 0.01	VirB1-11 OD 0.09
	36	D1	wt	I	1	2	1	5	1153	2694	pCm2-mScarlet OD 0.01	VirB1-11 OD 0.09
	37	D2	wt	I	1	2	2	5	1035	2023	pCm2-mScarlet OD 0.01	VirB1-11 OD 0.09
	38	D3	wt	I	1	2	3	5	1116	2596	pCm2-mScarlet OD 0.01	VirB1-11 OD 0.09
	39	D4	wt	I	1	2	4	5	1103	2446	pCm2-mScarlet OD 0.01	VirB1-11 OD 0.09
	40	D5	wt	I	2	1	1	5	1487	6287	pCm2-mScarlet OD 0.01	VirB1-11 OD 0.09
	41	D6	wt	I	2	1	2	5	1598	6839	pCm2-mScarlet OD 0.01	VirB1-11 OD 0.09
	42	D7	wt	I	2	1	3	5	1257	4968	pCm2-mScarlet OD 0.01	VirB1-11 OD 0.09
	43	D8	wt	I	2	1	4	5	1745	7500	pCm2-mScarlet OD 0.01	VirB1-11 OD 0.09
	44	D9	wt	I	2	2	1	5	1999	7786	pCm2-mScarlet OD 0.01	VirB1-11 OD 0.09
	45	D10	wt	I	2	2	2	5	1531	4442	pCm2-mScarlet OD 0.01	VirB1-11 OD 0.09
	46	D11	wt	I	2	2	3	5	1506	5987	pCm2-mScarlet OD 0.01	VirB1-11 OD 0.09
	47	D12	wt	I	2	2	4	5	1213	4073	pCm2-mScarlet OD 0.01	VirB1-11 OD 0.09
	48	E1	wt	I	3	1	1	5	1409	5616	pCm2-mScarlet OD 0.01	VirB1-11 OD 0.09
	49	E2	wt	I	3	1	2	5	1439	5689	pCm2-mScarlet OD 0.01	VirB1-11 OD 0.09
	50	E3	wt	I	3	1	3	5	1260	4430	pCm2-mScarlet OD 0.01	VirB1-11 OD 0.09
	51	E4	wt	I	3	1	4	5	1376	5290	pCm2-mScarlet OD 0.01	VirB1-11 OD 0.09
	52	E5	wt	I	3	2	1	5	1355	5511	pCm2-mScarlet OD 0.01	VirB1-11 OD 0.09
	53	E6	wt	I	3	2	2	5	1370	5496	pCm2-mScarlet OD 0.01	VirB1-11 OD 0.09
	54	E7	wt	I	3	2	3	5	1532	6743	pCm2-mScarlet OD 0.01	VirB1-11 OD 0.09
	55	E8	wt	I	3	2	4	5	1517	6255	pCm2-mScarlet OD 0.01	VirB1-11 OD 0.09
	56	E9	wt	I	4	1	1	5	1784	7885	pCm2-mScarlet OD 0.01	VirB1-11 OD 0.09
	57	E10	wt	I	4	1	2	5	1352	4794	pCm2-mScarlet OD 0.01	VirB1-11 OD 0.09
	58	E11	wt	I	4	1	3	5	1305	4648	pCm2-mScarlet OD 0.01	VirB1-11 OD 0.09
	59	E12	wt	I	4	1	4	5	1902	8200	pCm2-mScarlet OD 0.01	VirB1-11 OD 0.09
	60	F1	wt	I	4	2	1	5	1104	3435	pCm2-mScarlet OD 0.01	VirB1-11 OD 0.09
	61	F2	wt	I	4	2	2	5	1202	4224	pCm2-mScarlet OD 0.01	VirB1-11 OD 0.09
	62	F3	wt	I	4	2	3	5	1282	4688	pCm2-mScarlet OD 0.01	VirB1-11 OD 0.09
	63	F4	wt	I	4	2	4	5	1248	4572	pCm2-mScarlet OD 0.01	VirB1-11 OD 0.09
	64	F5	wt	J	1	1	1	5	14309	4665	pCm2-mScarlet OD 0.01	VirE12 OD 0.09
	65	F6	wt	J	1	1	2	5	23873	5428	pCm2-mScarlet OD 0.01	VirE12 OD 0.09
	66	F7	wt	J	1	1	3	5	31342	7237	pCm2-mScarlet OD 0.01	VirE12 OD 0.09
	67	F8	wt	J	1	1	4	5	25710	6545	pCm2-mScarlet OD 0.01	VirE12 OD 0.09
	68	F9	wt	J	1	2	1	5	27188	5292	pCm2-mScarlet OD 0.01	VirE12 OD 0.09
	69	F10	wt	J	1	2	2	5	28742	5120	pCm2-mScarlet OD 0.01	VirE12 OD 0.09
	70	F11	wt	J	1	2	3	5	23584	5056	pCm2-mScarlet OD 0.01	VirE12 OD 0.09
	71	F12	wt	J	1	2	4	5	21368	5424	pCm2-mScarlet OD 0.01	VirE12 OD 0.09
	72	G1	wt	J	2	1	1	5	51925	9272	pCm2-mScarlet OD 0.01	VirE12 OD 0.09
	73	G2	wt	J	2	1	2	5	58166	9928	pCm2-mScarlet OD 0.01	VirE12 OD 0.09
	74	G3	wt	J	2	1	3	5	55972	9905	pCm2-mScarlet OD 0.01	VirE12 OD 0.09
	75	G4	wt	J	2	1	4	5	45165	7731	pCm2-mScarlet OD 0.01	VirE12 OD 0.09
	76	G5	wt	J	2	2	1	5	11043	1946	pCm2-mScarlet OD 0.01	VirE12 OD 0.09
	77	G6	wt	J	2	2	2	5	25955	3036	pCm2-mScarlet OD 0.01	VirE12 OD 0.09
	78	G7	wt	J	2	2	3	5	9847	2451	pCm2-mScarlet OD 0.01	VirE12 OD 0.09
	79	G8	wt	J	2	2	4	5	18014	2963	pCm2-mScarlet OD 0.01	VirE12 OD 0.09
	80	G9	wt	J	3	1	1	5	34507	8814	pCm2-mScarlet OD 0.01	VirE12 OD 0.09
	81	G10	wt	J	3	1	2	5	46594	10068	pCm2-mScarlet OD 0.01	VirE12 OD 0.09
	82	G11	wt	J	3	1	3	5	41654	10078	pCm2-mScarlet OD 0.01	VirE12 OD 0.09
	83	G12	wt	J	3	1	4	5	36817	8210	pCm2-mScarlet OD 0.01	VirE12 OD 0.09
	84	H1	wt	J	3	2	1	5	22231	3719	pCm2-mScarlet OD 0.01	VirE12 OD 0.09
	85	H2	wt	J	3	2	2	5	41245	7705	pCm2-mScarlet OD 0.01	VirE12 OD 0.09
	86	H3	wt	J	3	2	3	5	16470	2767	pCm2-mScarlet OD 0.01	VirE12 OD 0.09
	87	H4	wt	J	3	2	4	5	33935	5703	pCm2-mScarlet OD 0.01	VirE12 OD 0.09
	88	H5	wt	J	4	1	1	5	64244	10497	pCm2-mScarlet OD 0.01	VirE12 OD 0.09
	89	H6	wt	J	4	1	2	5	35900	7006	pCm2-mScarlet OD 0.01	VirE12 OD 0.09
	90	H7	wt	J	4	1	3	5	60127	11315	pCm2-mScarlet OD 0.01	VirE12 OD 0.09
	91	H8	wt	J	4	1	4	5	58913	10769	pCm2-mScarlet OD 0.01	VirE12 OD 0.09
	92	H9	wt	J	4	2	1	5	34250	5092	pCm2-mScarlet OD 0.01	VirE12 OD 0.09
	93	H10	wt	J	4	2	2	5	14072	2522	pCm2-mScarlet OD 0.01	VirE12 OD 0.09
	94	H11	wt	J	4	2	3	5	16661	3650	pCm2-mScarlet OD 0.01	VirE12 OD 0.09
	95	H12	wt	J	4	2	4	5	35889	5429	pCm2-mScarlet OD 0.01	VirE12 OD 0.09
	0	A1	wt	K	1	1	1	6	4635	22928	pCm2-mScarlet OD 0.01	VirD12 OD 0.09
	1	A2	wt	K	1	1	2	6	5753	28953	pCm2-mScarlet OD 0.01	VirD12 OD 0.09
	2	A3	wt	K	1	1	3	6	4660	22061	pCm2-mScarlet OD 0.01	VirD12 OD 0.09
	3	A4	wt	K	1	1	4	6	4838	24193	pCm2-mScarlet OD 0.01	VirD12 OD 0.09
	4	A5	wt	K	1	2	1	6	4504	21153	pCm2-mScarlet OD 0.01	VirD12 OD 0.09
	5	A6	wt	K	1	2	2	6	5667	27638	pCm2-mScarlet OD 0.01	VirD12 OD 0.09
	6	A7	wt	K	1	2	3	6	5230	25829	pCm2-mScarlet OD 0.01	VirD12 OD 0.09
	7	A8	wt	K	1	2	4	6	4755	22182	pCm2-mScarlet OD 0.01	VirD12 OD 0.09
	8	A9	wt	K	2	1	1	6	5788	27992	pCm2-mScarlet OD 0.01	VirD12 OD 0.09
	9	A10	wt	K	2	1	2	6	5458	23535	pCm2-mScarlet OD 0.01	VirD12 OD 0.09
	10	A11	wt	K	2	1	3	6	4985	21564	pCm2-mScarlet OD 0.01	VirD12 OD 0.09
	11	A12	wt	K	2	1	4	6	6218	27614	pCm2-mScarlet OD 0.01	VirD12 OD 0.09
	12	B1	wt	K	2	2	1	6	3092	11248	pCm2-mScarlet OD 0.01	VirD12 OD 0.09
	13	B2	wt	K	2	2	2	6	3831	14506	pCm2-mScarlet OD 0.01	VirD12 OD 0.09
	14	B3	wt	K	2	2	3	6	3765	15313	pCm2-mScarlet OD 0.01	VirD12 OD 0.09
	15	B4	wt	K	2	2	4	6	4351	17230	pCm2-mScarlet OD 0.01	VirD12 OD 0.09
	16	B5	wt	K	3	1	1	6	2106	7895	pCm2-mScarlet OD 0.01	VirD12 OD 0.09
	17	B6	wt	K	3	1	2	6	3106	13022	pCm2-mScarlet OD 0.01	VirD12 OD 0.09
	18	B7	wt	K	3	1	3	6	3036	12487	pCm2-mScarlet OD 0.01	VirD12 OD 0.09
	19	B8	wt	K	3	1	4	6	3382	14781	pCm2-mScarlet OD 0.01	VirD12 OD 0.09
	20	B9	wt	K	3	2	1	6	3649	14990	pCm2-mScarlet OD 0.01	VirD12 OD 0.09
	21	B10	wt	K	3	2	2	6	4123	20002	pCm2-mScarlet OD 0.01	VirD12 OD 0.09
	22	B11	wt	K	3	2	3	6	4009	16798	pCm2-mScarlet OD 0.01	VirD12 OD 0.09
	23	B12	wt	K	3	2	4	6	3990	17189	pCm2-mScarlet OD 0.01	VirD12 OD 0.09
	24	C1	wt	K	4	1	1	6	4483	23116	pCm2-mScarlet OD 0.01	VirD12 OD 0.09
	25	C2	wt	K	4	1	2	6	4561	21801	pCm2-mScarlet OD 0.01	VirD12 OD 0.09
	26	C3	wt	K	4	1	3	6	4733	22494	pCm2-mScarlet OD 0.01	VirD12 OD 0.09
	27	C4	wt	K	4	1	4	6	7040	36747	pCm2-mScarlet OD 0.01	VirD12 OD 0.09
	28	C5	wt	K	4	2	1	6	3178	15049	pCm2-mScarlet OD 0.01	VirD12 OD 0.09
	29	C6	wt	K	4	2	2	6	3240	13801	pCm2-mScarlet OD 0.01	VirD12 OD 0.09
	30	C7	wt	K	4	2	3	6	4065	19920	pCm2-mScarlet OD 0.01	VirD12 OD 0.09
	31	C8	wt	K	4	2	4	6	4195	21108	pCm2-mScarlet OD 0.01	VirD12 OD 0.09
	32	C9	wt	L	1	1	1	6	284282	20695	pCm2-mScarlet OD 0.01	pCM2-GFP OD 0.09
	33	C10	wt	L	1	1	2	6	251304	18495	pCm2-mScarlet OD 0.01	pCM2-GFP OD 0.10
	34	C11	wt	L	1	1	3	6	127232	11326	pCm2-mScarlet OD 0.01	pCM2-GFP OD 0.11
	35	C12	wt	L	1	1	4	6	264834	17417	pCm2-mScarlet OD 0.01	pCM2-GFP OD 0.12
	36	D1	wt	L	1	2	1	6	158841	11746	pCm2-mScarlet OD 0.01	pCM2-GFP OD 0.13
	37	D2	wt	L	1	2	2	6	213016	12579	pCm2-mScarlet OD 0.01	pCM2-GFP OD 0.14
	38	D3	wt	L	1	2	3	6	137023	11177	pCm2-mScarlet OD 0.01	pCM2-GFP OD 0.15
	39	D4	wt	L	1	2	4	6	133899	12742	pCm2-mScarlet OD 0.01	pCM2-GFP OD 0.16
	40	D5	wt	L	2	1	1	6	219963	14544	pCm2-mScarlet OD 0.01	pCM2-GFP OD 0.17
	41	D6	wt	L	2	1	2	6	188735	12867	pCm2-mScarlet OD 0.01	pCM2-GFP OD 0.18
	42	D7	wt	L	2	1	3	6	268002	14813	pCm2-mScarlet OD 0.01	pCM2-GFP OD 0.19
	43	D8	wt	L	2	1	4	6	259494	13332	pCm2-mScarlet OD 0.01	pCM2-GFP OD 0.20
	44	D9	wt	L	2	2	1	6	236116	11370	pCm2-mScarlet OD 0.01	pCM2-GFP OD 0.21
	45	D10	wt	L	2	2	2	6	203758	10076	pCm2-mScarlet OD 0.01	pCM2-GFP OD 0.22
	46	D11	wt	L	2	2	3	6	340156	17157	pCm2-mScarlet OD 0.01	pCM2-GFP OD 0.23
	47	D12	wt	L	2	2	4	6	387257	18708	pCm2-mScarlet OD 0.01	pCM2-GFP OD 0.24
	48	E1	wt	L	3	1	1	6	205697	15778	pCm2-mScarlet OD 0.01	pCM2-GFP OD 0.25
	49	E2	wt	L	3	1	2	6	227430	10881	pCm2-mScarlet OD 0.01	pCM2-GFP OD 0.26
	50	E3	wt	L	3	1	3	6	215711	15312	pCm2-mScarlet OD 0.01	pCM2-GFP OD 0.27
	51	E4	wt	L	3	1	4	6	284404	14170	pCm2-mScarlet OD 0.01	pCM2-GFP OD 0.28
	52	E5	wt	L	3	2	1	6	111994	7330	pCm2-mScarlet OD 0.01	pCM2-GFP OD 0.29
	53	E6	wt	L	3	2	2	6	125420	7901	pCm2-mScarlet OD 0.01	pCM2-GFP OD 0.30
	54	E7	wt	L	3	2	3	6	152090	8628	pCm2-mScarlet OD 0.01	pCM2-GFP OD 0.31
	55	E8	wt	L	3	2	4	6	125479	7926	pCm2-mScarlet OD 0.01	pCM2-GFP OD 0.32
	56	E9	wt	L	4	1	1	6	209722	15488	pCm2-mScarlet OD 0.01	pCM2-GFP OD 0.33
	57	E10	wt	L	4	1	2	6	244343	18711	pCm2-mScarlet OD 0.01	pCM2-GFP OD 0.34
	58	E11	wt	L	4	1	3	6	252449	20851	pCm2-mScarlet OD 0.01	pCM2-GFP OD 0.35
	59	E12	wt	L	4	1	4	6	241800	18941	pCm2-mScarlet OD 0.01	pCM2-GFP OD 0.36
	60	F1	wt	L	4	2	1	6	157785	9450	pCm2-mScarlet OD 0.01	pCM2-GFP OD 0.37
	61	F2	wt	L	4	2	2	6	183298	11180	pCm2-mScarlet OD 0.01	pCM2-GFP OD 0.38
	62	F3	wt	L	4	2	3	6	87790	6826	pCm2-mScarlet OD 0.01	pCM2-GFP OD 0.39
	63	F4	wt	L	4	2	4	6	163368	9603	pCm2-mScarlet OD 0.01	pCM2-GFP OD 0.40
	64	F5	wt	M	1	1	1	6	871	3758	pUBQ10-mCherry OD 0.01	None (‘buffer)
	65	F6	wt	M	1	1	2	6	979	4795	pUBQ10-mCherry OD 0.01	None (‘buffer)
	66	F7	wt	M	1	1	3	6	853	2663	pUBQ10-mCherry OD 0.01	None (‘buffer)
	67	F8	wt	M	1	1	4	6	881	2911	pUBQ10-mCherry OD 0.01	None (‘buffer)
	68	F9	wt	M	1	2	1	6	973	2371	pUBQ10-mCherry OD 0.01	None (‘buffer)
	69	F10	wt	M	1	2	2	6	859	4991	pUBQ10-mCherry OD 0.01	None (‘buffer)
	70	F11	wt	M	1	2	3	6	969	2174	pUBQ10-mCherry OD 0.01	None (‘buffer)
	71	F12	wt	M	1	2	4	6	976	4070	pUBQ10-mCherry OD 0.01	None (‘buffer)
	72	G1	wt	M	2	1	1	6	1043	2016	pUBQ10-mCherry OD 0.01	None (‘buffer)
	73	G2	wt	M	2	1	2	6	1126	1979	pUBQ10-mCherry OD 0.01	None (‘buffer)
	74	G3	wt	M	2	1	3	6	965	2142	pUBQ10-mCherry OD 0.01	None (‘buffer)
	75	G4	wt	M	2	1	4	6	985	1934	pUBQ10-mCherry OD 0.01	None (‘buffer)
	76	G5	wt	M	2	2	1	6	910	2076	pUBQ10-mCherry OD 0.01	None (‘buffer)
	77	G6	wt	M	2	2	2	6	1029	1868	pUBQ10-mCherry OD 0.01	None (‘buffer)
	78	G7	wt	M	2	2	3	6	881	4117	pUBQ10-mCherry OD 0.01	None (‘buffer)
	79	G8	wt	M	2	2	4	6	863	1878	pUBQ10-mCherry OD 0.01	None (‘buffer)
	80	G9	wt	M	3	1	1	6	972	3146	pUBQ10-mCherry OD 0.01	None (‘buffer)
	81	G10	wt	M	3	1	2	6	948	3399	pUBQ10-mCherry OD 0.01	None (‘buffer)
	82	G11	wt	M	3	1	3	6	931	2764	pUBQ10-mCherry OD 0.01	None (‘buffer)
	83	G12	wt	M	3	1	4	6	882	2920	pUBQ10-mCherry OD 0.01	None (‘buffer)
	84	H1	wt	M	3	2	1	6	923	4248	pUBQ10-mCherry OD 0.01	None (‘buffer)
	85	H2	wt	M	3	2	2	6	952	4470	pUBQ10-mCherry OD 0.01	None (‘buffer)
	86	H3	wt	M	3	2	3	6	835	3397	pUBQ10-mCherry OD 0.01	None (‘buffer)
	87	H4	wt	M	3	2	4	6	916	4322	pUBQ10-mCherry OD 0.01	None (‘buffer)
	88	H5	wt	M	4	1	1	6	830	4575	pUBQ10-mCherry OD 0.01	None (‘buffer)
	89	H6	wt	M	4	1	2	6	849	5462	pUBQ10-mCherry OD 0.01	None (‘buffer)
	90	H7	wt	M	4	1	3	6	808	4562	pUBQ10-mCherry OD 0.01	None (‘buffer)
	91	H8	wt	M	4	1	4	6	924	4794	pUBQ10-mCherry OD 0.01	None (‘buffer)
	92	H9	wt	M	4	2	1	6	1011	4088	pUBQ10-mCherry OD 0.01	None (‘buffer)
	93	H10	wt	M	4	2	2	6	935	6163	pUBQ10-mCherry OD 0.01	None (‘buffer)
	94	H11	wt	M	4	2	3	6	943	6294	pUBQ10-mCherry OD 0.01	None (‘buffer)
	95	H12	wt	M	4	2	4	6	968	6485	pUBQ10-mCherry OD 0.01	None (‘buffer)
	0	A1	wt	N	1	1	1	7	1004	2292	pUBQ10-mCherry OD 0.01	VirB1-11 OD 0.09
	1	A2	wt	N	1	1	2	7	1156	2503	pUBQ10-mCherry OD 0.01	VirB1-11 OD 0.09
	2	A3	wt	N	1	1	3	7	1105	1851	pUBQ10-mCherry OD 0.01	VirB1-11 OD 0.09
	3	A4	wt	N	1	1	4	7	1064	2034	pUBQ10-mCherry OD 0.01	VirB1-11 OD 0.09
	4	A5	wt	N	1	2	1	7	910	1903	pUBQ10-mCherry OD 0.01	VirB1-11 OD 0.09
	5	A6	wt	N	1	2	2	7	959	1770	pUBQ10-mCherry OD 0.01	VirB1-11 OD 0.09
	6	A7	wt	N	1	2	3	7	855	2060	pUBQ10-mCherry OD 0.01	VirB1-11 OD 0.09
	7	A8	wt	N	1	2	4	7	881	2406	pUBQ10-mCherry OD 0.01	VirB1-11 OD 0.09
	8	A9	wt	N	2	1	1	7	910	2175	pUBQ10-mCherry OD 0.01	VirB1-11 OD 0.09
	9	A10	wt	N	2	1	2	7	887	2431	pUBQ10-mCherry OD 0.01	VirB1-11 OD 0.09
	10	A11	wt	N	2	1	3	7	943	2012	pUBQ10-mCherry OD 0.01	VirB1-11 OD 0.09
	11	A12	wt	N	2	1	4	7	1834	2705	pUBQ10-mCherry OD 0.01	VirB1-11 OD 0.09
	12	B1	wt	N	2	2	1	7	1168	1527	pUBQ10-mCherry OD 0.01	VirB1-11 OD 0.09
	13	B2	wt	N	2	2	2	7	1068	1328	pUBQ10-mCherry OD 0.01	VirB1-11 OD 0.09
	14	B3	wt	N	2	2	3	7	1089	2010	pUBQ10-mCherry OD 0.01	VirB1-11 OD 0.09
	15	B4	wt	N	2	2	4	7	1105	1286	pUBQ10-mCherry OD 0.01	VirB1-11 OD 0.09
	16	B5	wt	N	3	1	1	7	889	1961	pUBQ10-mCherry OD 0.01	VirB1-11 OD 0.09
	17	B6	wt	N	3	1	2	7	944	1791	pUBQ10-mCherry OD 0.01	VirB1-11 OD 0.09
	18	B7	wt	N	3	1	3	7	912	2183	pUBQ10-mCherry OD 0.01	VirB1-11 OD 0.09
	19	B8	wt	N	3	1	4	7	884	2330	pUBQ10-mCherry OD 0.01	VirB1-11 OD 0.09
	20	B9	wt	N	3	2	1	7	989	2335	pUBQ10-mCherry OD 0.01	VirB1-11 OD 0.09
	21	B10	wt	N	3	2	2	7	992	2859	pUBQ10-mCherry OD 0.01	VirB1-11 OD 0.09
	22	B11	wt	N	3	2	3	7	950	3150	pUBQ10-mCherry OD 0.01	VirB1-11 OD 0.09
	23	B12	wt	N	3	2	4	7	1163	2598	pUBQ10-mCherry OD 0.01	VirB1-11 OD 0.09
	24	C1	wt	N	4	1	1	7	1042	1449	pUBQ10-mCherry OD 0.01	VirB1-11 OD 0.09
	25	C2	wt	N	4	1	2	7	999	510	pUBQ10-mCherry OD 0.01	VirB1-11 OD 0.09
	26	C3	wt	N	4	1	3	7	970	1635	pUBQ10-mCherry OD 0.01	VirB1-11 OD 0.09
	27	C4	wt	N	4	1	4	7	956	1184	pUBQ10-mCherry OD 0.01	VirB1-11 OD 0.09
	28	C5	wt	N	4	2	1	7	963	2866	pUBQ10-mCherry OD 0.01	VirB1-11 OD 0.09
	29	C6	wt	N	4	2	2	7	1035	2713	pUBQ10-mCherry OD 0.01	VirB1-11 OD 0.09
	30	C7	wt	N	4	2	3	7	973	2484	pUBQ10-mCherry OD 0.01	VirB1-11 OD 0.09
	31	C8	wt	N	4	2	4	7	1080	2784	pUBQ10-mCherry OD 0.01	VirB1-11 OD 0.09
	32	C9	wt	O	1	1	1	7	32370	5210	pUBQ10-mCherry OD 0.01	VirE12 OD 0.09
	33	C10	wt	O	1	1	2	7	36350	4467	pUBQ10-mCherry OD 0.01	VirE12 OD 0.09
	34	C11	wt	O	1	1	3	7	34584	4668	pUBQ10-mCherry OD 0.01	VirE12 OD 0.09
	35	C12	wt	O	1	1	4	7	28325	4274	pUBQ10-mCherry OD 0.01	VirE12 OD 0.09
	36	D1	wt	O	1	2	1	7	22983	3343	pUBQ10-mCherry OD 0.01	VirE12 OD 0.09
	37	D2	wt	O	1	2	2	7	16241	2874	pUBQ10-mCherry OD 0.01	VirE12 OD 0.09
	38	D3	wt	O	1	2	3	7	18220	2980	pUBQ10-mCherry OD 0.01	VirE12 OD 0.09
	39	D4	wt	O	1	2	4	7	9190	1820	pUBQ10-mCherry OD 0.01	VirE12 OD 0.09
	40	D5	wt	O	2	1	1	7	28209	3413	pUBQ10-mCherry OD 0.01	VirE12 OD 0.09
	41	D6	wt	O	2	1	2	7	16884	3631	pUBQ10-mCherry OD 0.01	VirE12 OD 0.09
	42	D7	wt	O	2	1	3	7	29247	4177	pUBQ10-mCherry OD 0.01	VirE12 OD 0.09
	43	D8	wt	O	2	1	4	7	24987	3341	pUBQ10-mCherry OD 0.01	VirE12 OD 0.09
	44	D9	wt	O	2	2	1	7	8161	1771	pUBQ10-mCherry OD 0.01	VirE12 OD 0.09
	45	D10	wt	O	2	2	2	7	14747	2736	pUBQ10-mCherry OD 0.01	VirE12 OD 0.09
	46	D11	wt	O	2	2	3	7	8623	1608	pUBQ10-mCherry OD 0.01	VirE12 OD 0.09
	47	D12	wt	O	2	2	4	7	11518	1938	pUBQ10-mCherry OD 0.01	VirE12 OD 0.09
	48	E1	wt	O	3	1	1	7	20263	3956	pUBQ10-mCherry OD 0.01	VirE12 OD 0.09
	49	E2	wt	O	3	1	2	7	24109	5127	pUBQ10-mCherry OD 0.01	VirE12 OD 0.09
	50	E3	wt	O	3	1	3	7	25342	3909	pUBQ10-mCherry OD 0.01	VirE12 OD 0.09
	51	E4	wt	O	3	1	4	7	27630	5647	pUBQ10-mCherry OD 0.01	VirE12 OD 0.09
	52	E5	wt	O	3	2	1	7	32505	4793	pUBQ10-mCherry OD 0.01	VirE12 OD 0.09
	53	E6	wt	O	3	2	2	7	34539	6308	pUBQ10-mCherry OD 0.01	VirE12 OD 0.09
	54	E7	wt	O	3	2	3	7	36990	6054	pUBQ10-mCherry OD 0.01	VirE12 OD 0.09
	55	E8	wt	O	3	2	4	7	22890	3797	pUBQ10-mCherry OD 0.01	VirE12 OD 0.09
	56	E9	wt	O	4	1	1	7	35929	5700	pUBQ10-mCherry OD 0.01	VirE12 OD 0.09
	57	E10	wt	O	4	1	2	7	51428	5744	pUBQ10-mCherry OD 0.01	VirE12 OD 0.09
	58	E11	wt	O	4	1	3	7	30433	4229	pUBQ10-mCherry OD 0.01	VirE12 OD 0.09
	59	E12	wt	O	4	1	4	7	24828	3857	pUBQ10-mCherry OD 0.01	VirE12 OD 0.09
	60	F1	wt	O	4	2	1	7	31948	4241	pUBQ10-mCherry OD 0.01	VirE12 OD 0.09
	61	F2	wt	O	4	2	2	7	16854	2995	pUBQ10-mCherry OD 0.01	VirE12 OD 0.09
	62	F3	wt	O	4	2	3	7	27290	3919	pUBQ10-mCherry OD 0.01	VirE12 OD 0.09
	63	F4	wt	O	4	2	4	7	28451	4039	pUBQ10-mCherry OD 0.01	VirE12 OD 0.09
	64	F5	wt	P	1	1	1	7	940	10689	pUBQ10-mCherry OD 0.01	VirD12 OD 0.09
	65	F6	wt	P	1	1	2	7	1033	11000	pUBQ10-mCherry OD 0.01	VirD12 OD 0.09
	66	F7	wt	P	1	1	3	7	983	12647	pUBQ10-mCherry OD 0.01	VirD12 OD 0.09
	67	F8	wt	P	1	1	4	7	927	11414	pUBQ10-mCherry OD 0.01	VirD12 OD 0.09
	68	F9	wt	P	1	2	1	7	916	14684	pUBQ10-mCherry OD 0.01	VirD12 OD 0.09
	69	F10	wt	P	1	2	2	7	976	18862	pUBQ10-mCherry OD 0.01	VirD12 OD 0.09
	70	F11	wt	P	1	2	3	7	1027	14508	pUBQ10-mCherry OD 0.01	VirD12 OD 0.09
	71	F12	wt	P	1	2	4	7	1054	14269	pUBQ10-mCherry OD 0.01	VirD12 OD 0.09
	72	G1	wt	P	2	1	1	7	1107	11886	pUBQ10-mCherry OD 0.01	VirD12 OD 0.09
	73	G2	wt	P	2	1	2	7	957	12686	pUBQ10-mCherry OD 0.01	VirD12 OD 0.09
	74	G3	wt	P	2	1	3	7	985	11816	pUBQ10-mCherry OD 0.01	VirD12 OD 0.09
	75	G4	wt	P	2	1	4	7	988	14533	pUBQ10-mCherry OD 0.01	VirD12 OD 0.09
	76	G5	wt	P	2	2	1	7	1114	21339	pUBQ10-mCherry OD 0.01	VirD12 OD 0.09
	77	G6	wt	P	2	2	2	7	1108	22372	pUBQ10-mCherry OD 0.01	VirD12 OD 0.09
	78	G7	wt	P	2	2	3	7	1025	17053	pUBQ10-mCherry OD 0.01	VirD12 OD 0.09
	79	G8	wt	P	2	2	4	7	1061	10366	pUBQ10-mCherry OD 0.01	VirD12 OD 0.09
	80	G9	wt	P	3	1	1	7	1080	6793	pUBQ10-mCherry OD 0.01	VirD12 OD 0.09
	81	G10	wt	P	3	1	2	7	1068	8112	pUBQ10-mCherry OD 0.01	VirD12 OD 0.09
	82	G11	wt	P	3	1	3	7	1071	7572	pUBQ10-mCherry OD 0.01	VirD12 OD 0.09
	83	G12	wt	P	3	1	4	7	1095	6058	pUBQ10-mCherry OD 0.01	VirD12 OD 0.09
	84	H1	wt	P	3	2	1	7	3121	4812	pUBQ10-mCherry OD 0.01	VirD12 OD 0.09
	85	H2	wt	P	3	2	2	7	1176	9169	pUBQ10-mCherry OD 0.01	VirD12 OD 0.09
	86	H3	wt	P	3	2	3	7	1098	8064	pUBQ10-mCherry OD 0.01	VirD12 OD 0.09
	87	H4	wt	P	3	2	4	7	1026	4479	pUBQ10-mCherry OD 0.01	VirD12 OD 0.09
	88	H5	wt	P	4	1	1	7	1033	16272	pUBQ10-mCherry OD 0.01	VirD12 OD 0.09
	89	H6	wt	P	4	1	2	7	1037	17974	pUBQ10-mCherry OD 0.01	VirD12 OD 0.09
	90	H7	wt	P	4	1	3	7	1012	14446	pUBQ10-mCherry OD 0.01	VirD12 OD 0.09
	91	H8	wt	P	4	1	4	7	1091	14380	pUBQ10-mCherry OD 0.01	VirD12 OD 0.09
	92	H9	wt	P	4	2	1	7	1083	13742	pUBQ10-mCherry OD 0.01	VirD12 OD 0.09
	93	H10	wt	P	4	2	2	7	1179	12377	pUBQ10-mCherry OD 0.01	VirD12 OD 0.09
	94	H11	wt	P	4	2	3	7	1283	12319	pUBQ10-mCherry OD 0.01	VirD12 OD 0.09
	95	H12	wt	P	4	2	4	7	1202	12256	pUBQ10-mCherry OD 0.01	VirD12 OD 0.09
	0	A1	wt	Q	1	1	1	8	200728	13548	pUBQ10-mCherry OD 0.01	pCM2-GFP OD 0.09
	1	A2	wt	Q	1	1	2	8	210601	9293	pUBQ10-mCherry OD 0.01	pCM2-GFP OD 0.10
	2	A3	wt	Q	1	1	3	8	268427	12723	pUBQ10-mCherry OD 0.01	pCM2-GFP OD 0.11
	3	A4	wt	Q	1	1	4	8	247078	13442	pUBQ10-mCherry OD 0.01	pCM2-GFP OD 0.12
	4	A5	wt	Q	1	2	1	8	147040	7455	pUBQ10-mCherry OD 0.01	pCM2-GFP OD 0.13
	5	A6	wt	Q	1	2	2	8	148561	7496	pUBQ10-mCherry OD 0.01	pCM2-GFP OD 0.14
	6	A7	wt	Q	1	2	3	8	154051	7160	pUBQ10-mCherry OD 0.01	pCM2-GFP OD 0.15
	7	A8	wt	Q	1	2	4	8	127213	6611	pUBQ10-mCherry OD 0.01	pCM2-GFP OD 0.16
	8	A9	wt	Q	2	1	1	8	162950	9135	pUBQ10-mCherry OD 0.01	pCM2-GFP OD 0.17
	9	A10	wt	Q	2	1	2	8	207372	8923	pUBQ10-mCherry OD 0.01	pCM2-GFP OD 0.18
	10	A11	wt	Q	2	1	3	8	189440	8765	pUBQ10-mCherry OD 0.01	pCM2-GFP OD 0.19
	11	A12	wt	Q	2	1	4	8	207326	7140	pUBQ10-mCherry OD 0.01	pCM2-GFP OD 0.20
	12	B1	wt	Q	2	2	1	8	247442	9420	pUBQ10-mCherry OD 0.01	pCM2-GFP OD 0.21
	13	B2	wt	Q	2	2	2	8	241506	11591	pUBQ10-mCherry OD 0.01	pCM2-GFP OD 0.22
	14	B3	wt	Q	2	2	3	8	317500	11851	pUBQ10-mCherry OD 0.01	pCM2-GFP OD 0.23
	15	B4	wt	Q	2	2	4	8	233836	9250	pUBQ10-mCherry OD 0.01	pCM2-GFP OD 0.24
	16	B5	wt	Q	3	1	1	8	269100	16059	pUBQ10-mCherry OD 0.01	pCM2-GFP OD 0.25
	17	B6	wt	Q	3	1	2	8	306532	15723	pUBQ10-mCherry OD 0.01	pCM2-GFP OD 0.26
	18	B7	wt	Q	3	1	3	8	248986	11786	pUBQ10-mCherry OD 0.01	pCM2-GFP OD 0.27
	19	B8	wt	Q	3	1	4	8	389365	16254	pUBQ10-mCherry OD 0.01	pCM2-GFP OD 0.28
	20	B9	wt	Q	3	2	1	8	97515	8646	pUBQ10-mCherry OD 0.01	pCM2-GFP OD 0.29
	21	B10	wt	Q	3	2	2	8	103969	8721	pUBQ10-mCherry OD 0.01	pCM2-GFP OD 0.30
	22	B11	wt	Q	3	2	3	8	274957	12387	pUBQ10-mCherry OD 0.01	pCM2-GFP OD 0.31
	23	B12	wt	Q	3	2	4	8	296328	15120	pUBQ10-mCherry OD 0.01	pCM2-GFP OD 0.32
	24	C1	wt	Q	4	1	1	8	99070	7819	pUBQ10-mCherry OD 0.01	pCM2-GFP OD 0.33
	25	C2	wt	Q	4	1	2	8	125340	7622	pUBQ10-mCherry OD 0.01	pCM2-GFP OD 0.34
	26	C3	wt	Q	4	1	3	8	73876	5610	pUBQ10-mCherry OD 0.01	pCM2-GFP OD 0.35
	27	C4	wt	Q	4	1	4	8	130348	6394	pUBQ10-mCherry OD 0.01	pCM2-GFP OD 0.36
	28	C5	wt	Q	4	2	1	8	442081	18527	pUBQ10-mCherry OD 0.01	pCM2-GFP OD 0.37
	29	C6	wt	Q	4	2	2	8	404740	17683	pUBQ10-mCherry OD 0.01	pCM2-GFP OD 0.38
	30	C7	wt	Q	4	2	3	8	254361	14922	pUBQ10-mCherry OD 0.01	pCM2-GFP OD 0.39
	31	C8	wt	Q	4	2	4	8	433266	19649	pUBQ10-mCherry OD 0.01	pCM2-GFP OD 0.40
	32	C9	wt	R	1	1	1	8	937	63	None (buffer)	VirB1-11 OD 0.09
	33	C10	wt	R	1	1	2	8	984	77	None (buffer)	VirB1-11 OD 0.10
	34	C11	wt	R	1	1	3	8	1005	70	None (buffer)	VirB1-11 OD 0.11
	35	C12	wt	R	1	1	4	8	1010	64	None (buffer)	VirB1-11 OD 0.12
	36	D1	wt	R	1	2	1	8	925	107	None (buffer)	VirB1-11 OD 0.13
	37	D2	wt	R	1	2	2	8	983	76	None (buffer)	VirB1-11 OD 0.14
	38	D3	wt	R	1	2	3	8	928	59	None (buffer)	VirB1-11 OD 0.15
	39	D4	wt	R	1	2	4	8	892	58	None (buffer)	VirB1-11 OD 0.16
	40	D5	wt	R	2	1	1	8	1079	258	None (buffer)	VirB1-11 OD 0.17
	41	D6	wt	R	2	1	2	8	1057	89	None (buffer)	VirB1-11 OD 0.18
	42	D7	wt	R	2	1	3	8	1012	85	None (buffer)	VirB1-11 OD 0.19
	43	D8	wt	R	2	1	4	8	1151	131	None (buffer)	VirB1-11 OD 0.20
	44	D9	wt	R	2	2	1	8	907	61	None (buffer)	VirB1-11 OD 0.21
	45	D10	wt	R	2	2	2	8	973	66	None (buffer)	VirB1-11 OD 0.22
	46	D11	wt	R	2	2	3	8	907	61	None (buffer)	VirB1-11 OD 0.23
	47	D12	wt	R	2	2	4	8	877	59	None (buffer)	VirB1-11 OD 0.24
	48	E1	wt	R	3	1	1	8	903	166	None (buffer)	VirB1-11 OD 0.25
	49	E2	wt	R	3	1	2	8	933	69	None (buffer)	VirB1-11 OD 0.26
	50	E3	wt	R	3	1	3	8	969	71	None (buffer)	VirB1-11 OD 0.27
	51	E4	wt	R	3	1	4	8	914	68	None (buffer)	VirB1-11 OD 0.28
	52	E5	wt	R	3	2	1	8	1156	223	None (buffer)	VirB1-11 OD 0.29
	53	E6	wt	R	3	2	2	8	4481	290	None (buffer)	VirB1-11 OD 0.30
	54	E7	wt	R	3	2	3	8	963	63	None (buffer)	VirB1-11 OD 0.31
	55	E8	wt	R	3	2	4	8	979	66	None (buffer)	VirB1-11 OD 0.32
	56	E9	wt	R	4	1	1	8	1021	92	None (buffer)	VirB1-11 OD 0.33
	57	E10	wt	R	4	1	2	8	1041	68	None (buffer)	VirB1-11 OD 0.34
	58	E11	wt	R	4	1	3	8	988	172	None (buffer)	VirB1-11 OD 0.35
	59	E12	wt	R	4	1	4	8	918	75	None (buffer)	VirB1-11 OD 0.36
	60	F1	wt	R	4	2	1	8	908	66	None (buffer)	VirB1-11 OD 0.37
	61	F2	wt	R	4	2	2	8	862	71	None (buffer)	VirB1-11 OD 0.38
	62	F3	wt	R	4	2	3	8	951	72	None (buffer)	VirB1-11 OD 0.39
	63	F4	wt	R	4	2	4	8	896	70	None (buffer)	VirB1-11 OD 0.40
	64	F5	wt	S	1	1	1	8	1948	56	None (buffer)	VirE12 OD 0.09
	65	F6	wt	S	1	1	2	8	1786	50	None (buffer)	VirE12 OD 0.09
	66	F7	wt	S	1	1	3	8	1896	62	None (buffer)	VirE12 OD 0.09
	67	F8	wt	S	1	1	4	8	2010	173	None (buffer)	VirE12 OD 0.09
	68	F9	wt	S	1	2	1	8	2208	101	None (buffer)	VirE12 OD 0.09
	69	F10	wt	S	1	2	2	8	2312	60	None (buffer)	VirE12 OD 0.09
	70	F11	wt	S	1	2	3	8	2063	60	None (buffer)	VirE12 OD 0.09
	71	F12	wt	S	1	2	4	8	2012	53	None (buffer)	VirE12 OD 0.09
	72	G1	wt	S	2	1	1	8	1907	81	None (buffer)	VirE12 OD 0.09
	73	G2	wt	S	2	1	2	8	1834	77	None (buffer)	VirE12 OD 0.09
	74	G3	wt	S	2	1	3	8	1664	84	None (buffer)	VirE12 OD 0.09
	75	G4	wt	S	2	1	4	8	1512	74	None (buffer)	VirE12 OD 0.09
	76	G5	wt	S	2	2	1	8	2781	215	None (buffer)	VirE12 OD 0.09
	77	G6	wt	S	2	2	2	8	2030	65	None (buffer)	VirE12 OD 0.09
	78	G7	wt	S	2	2	3	8	2170	67	None (buffer)	VirE12 OD 0.09
	79	G8	wt	S	2	2	4	8	2267	69	None (buffer)	VirE12 OD 0.09
	80	G9	wt	S	3	1	1	8	1944	98	None (buffer)	VirE12 OD 0.09
	81	G10	wt	S	3	1	2	8	1802	87	None (buffer)	VirE12 OD 0.09
	82	G11	wt	S	3	1	3	8	1808	146	None (buffer)	VirE12 OD 0.09
	83	G12	wt	S	3	1	4	8	2195	95	None (buffer)	VirE12 OD 0.09
	84	H1	wt	S	3	2	1	8	2042	68	None (buffer)	VirE12 OD 0.09
	85	H2	wt	S	3	2	2	8	2084	94	None (buffer)	VirE12 OD 0.09
	86	H3	wt	S	3	2	3	8	2536	215	None (buffer)	VirE12 OD 0.09
	87	H4	wt	S	3	2	4	8	2066	76	None (buffer)	VirE12 OD 0.09
	88	H5	wt	S	4	1	1	8	2425	127	None (buffer)	VirE12 OD 0.09
	89	H6	wt	S	4	1	2	8	1930	180	None (buffer)	VirE12 OD 0.09
	90	H7	wt	S	4	1	3	8	2099	70	None (buffer)	VirE12 OD 0.09
	91	H8	wt	S	4	1	4	8	2388	151	None (buffer)	VirE12 OD 0.09
	92	H9	wt	S	4	2	1	8	2186	106	None (buffer)	VirE12 OD 0.09
	93	H10	wt	S	4	2	2	8	1937	60	None (buffer)	VirE12 OD 0.09
	94	H11	wt	S	4	2	3	8	1962	77	None (buffer)	VirE12 OD 0.09
	95	H12	wt	S	4	2	4	8	1737	74	None (buffer)	VirE12 OD 0.09
	0	A1	wt	T	1	1	1	9	945	66	None (buffer)	VirD12 OD 0.09
	1	A2	wt	T	1	1	2	9	1007	63	None (buffer)	VirD12 OD 0.09
	2	A3	wt	T	1	1	3	9	977	72	None (buffer)	VirD12 OD 0.09
	3	A4	wt	T	1	1	4	9	932	61	None (buffer)	VirD12 OD 0.09
	4	A5	wt	T	1	2	1	9	953	61	None (buffer)	VirD12 OD 0.09
	5	A6	wt	T	1	2	2	9	1022	72	None (buffer)	VirD12 OD 0.09
	6	A7	wt	T	1	2	3	9	944	71	None (buffer)	VirD12 OD 0.09
	7	A8	wt	T	1	2	4	9	977	66	None (buffer)	VirD12 OD 0.09
	8	A9	wt	T	2	1	1	9	999	78	None (buffer)	VirD12 OD 0.09
	9	A10	wt	T	2	1	2	9	881	62	None (buffer)	VirD12 OD 0.09
	10	A11	wt	T	2	1	3	9	932	69	None (buffer)	VirD12 OD 0.09
	11	A12	wt	T	2	1	4	9	995	89	None (buffer)	VirD12 OD 0.09
	12	B1	wt	T	2	2	1	9	1051	75	None (buffer)	VirD12 OD 0.09
	13	B2	wt	T	2	2	2	9	954	58	None (buffer)	VirD12 OD 0.09
	14	B3	wt	T	2	2	3	9	1090	86	None (buffer)	VirD12 OD 0.09
	15	B4	wt	T	2	2	4	9	975	81	None (buffer)	VirD12 OD 0.09
	16	B5	wt	T	3	1	1	9	909	69	None (buffer)	VirD12 OD 0.09
	17	B6	wt	T	3	1	2	9	988	68	None (buffer)	VirD12 OD 0.09
	18	B7	wt	T	3	1	3	9	916	71	None (buffer)	VirD12 OD 0.09
	19	B8	wt	T	3	1	4	9	934	70	None (buffer)	VirD12 OD 0.09
	20	B9	wt	T	3	2	1	9	977	73	None (buffer)	VirD12 OD 0.09
	21	B10	wt	T	3	2	2	9	1099	72	None (buffer)	VirD12 OD 0.09
	22	B11	wt	T	3	2	3	9	1027	66	None (buffer)	VirD12 OD 0.09
	23	B12	wt	T	3	2	4	9	1173	82	None (buffer)	VirD12 OD 0.09
	24	C1	wt	T	4	1	1	9	1107	94	None (buffer)	VirD12 OD 0.09
	25	C2	wt	T	4	1	2	9	1153	85	None (buffer)	VirD12 OD 0.09
	26	C3	wt	T	4	1	3	9	1056	77	None (buffer)	VirD12 OD 0.09
	27	C4	wt	T	4	1	4	9	1106	94	None (buffer)	VirD12 OD 0.09
	28	C5	wt	T	4	2	1	9	966	108	None (buffer)	VirD12 OD 0.09
	29	C6	wt	T	4	2	2	9	1087	81	None (buffer)	VirD12 OD 0.09
	30	C7	wt	T	4	2	3	9	946	71	None (buffer)	VirD12 OD 0.09
	31	C8	wt	T	4	2	4	9	1001	79	None (buffer)	VirD12 OD 0.09
	32	C9	wt	U	1	1	1	9	179718	94	None (buffer)	pCM2-GFP OD 0.09
	33	C10	wt	U	1	1	2	9	128889	80	None (buffer)	pCM2-GFP OD 0.09
	34	C11	wt	U	1	1	3	9	111614	135	None (buffer)	pCM2-GFP OD 0.09
	35	C12	wt	U	1	1	4	9	104554	75	None (buffer)	pCM2-GFP OD 0.09
	36	D1	wt	U	1	2	1	9	382038	68	None (buffer)	pCM2-GFP OD 0.09
	37	D2	wt	U	1	2	2	9	229789	66	None (buffer)	pCM2-GFP OD 0.09
	38	D3	wt	U	1	2	3	9	260693	70	None (buffer)	pCM2-GFP OD 0.09
	39	D4	wt	U	1	2	4	9	439448	65	None (buffer)	pCM2-GFP OD 0.09
	40	D5	wt	U	2	1	1	9	339497	69	None (buffer)	pCM2-GFP OD 0.09
	41	D6	wt	U	2	1	2	9	494003	62	None (buffer)	pCM2-GFP OD 0.09
	42	D7	wt	U	2	1	3	9	353301	62	None (buffer)	pCM2-GFP OD 0.09
	43	D8	wt	U	2	1	4	9	375636	64	None (buffer)	pCM2-GFP OD 0.09
	44	D9	wt	U	2	2	1	9	524056	63	None (buffer)	pCM2-GFP OD 0.09
	45	D10	wt	U	2	2	2	9	687317	62	None (buffer)	pCM2-GFP OD 0.09
	46	D11	wt	U	2	2	3	9	554531	55	None (buffer)	pCM2-GFP OD 0.09
	47	D12	wt	U	2	2	4	9	559254	63	None (buffer)	pCM2-GFP OD 0.09
	48	E1	wt	U	3	1	1	9	195545	66	None (buffer)	pCM2-GFP OD 0.09
	49	E2	wt	U	3	1	2	9	410928	63	None (buffer)	pCM2-GFP OD 0.09
	50	E3	wt	U	3	1	3	9	179331	108	None (buffer)	pCM2-GFP OD 0.09
	51	E4	wt	U	3	1	4	9	204975	67	None (buffer)	pCM2-GFP OD 0.09
	52	E5	wt	U	3	2	1	9	298551	63	None (buffer)	pCM2-GFP OD 0.09
	53	E6	wt	U	3	2	2	9	239055	77	None (buffer)	pCM2-GFP OD 0.09
	54	E7	wt	U	3	2	3	9	557198	77	None (buffer)	pCM2-GFP OD 0.09
	55	E8	wt	U	3	2	4	9	487468	84	None (buffer)	pCM2-GFP OD 0.09
	56	E9	wt	U	4	1	1	9	326164	61	None (buffer)	pCM2-GFP OD 0.09
	57	E10	wt	U	4	1	2	9	349498	82	None (buffer)	pCM2-GFP OD 0.09
	58	E11	wt	U	4	1	3	9	462608	70	None (buffer)	pCM2-GFP OD 0.09
	59	E12	wt	U	4	1	4	9	385553	68	None (buffer)	pCM2-GFP OD 0.09
	60	F1	wt	U	4	2	1	9	415638	74	None (buffer)	pCM2-GFP OD 0.09
	61	F2	wt	U	4	2	2	9	326768	60	None (buffer)	pCM2-GFP OD 0.09
	62	F3	wt	U	4	2	3	9	296770	82	None (buffer)	pCM2-GFP OD 0.09
	63	F4	wt	U	4	2	4	9	298649	65	None (buffer)	pCM2-GFP OD 0.09

## Sheet: leaf_punch_fluo_8
Well	GFP	RFP	ID	Strain 1 (reporter strain)	Strain 2
A1	1329	3341	1	pC4-mScarlet OD 0.01	None (‘buffer)
A2	1393	3527	1	pC4-mScarlet OD 0.01	None (‘buffer)
A3	2002	7234	1	pC4-mScarlet OD 0.01	None (‘buffer)
A4	1774	5307	1	pC4-mScarlet OD 0.01	None (‘buffer)
A5	1611	5291	1	pC4-mScarlet OD 0.01	None (‘buffer)
A6	1550	4205	1	pC4-mScarlet OD 0.01	None (‘buffer)
A7	1285	2830	1	pC4-mScarlet OD 0.01	None (‘buffer)
A8	1153	2288	1	pC4-mScarlet OD 0.01	None (‘buffer)
A9	1300	3494	1	pC4-mScarlet OD 0.01	None (‘buffer)
A10	1402	3893	1	pC4-mScarlet OD 0.01	None (‘buffer)
A11	1430	4276	1	pC4-mScarlet OD 0.01	None (‘buffer)
A12	1372	3829	1	pC4-mScarlet OD 0.01	None (‘buffer)
B1	1384	3816	1	pC4-mScarlet OD 0.01	None (‘buffer)
B2	1579	5352	1	pC4-mScarlet OD 0.01	None (‘buffer)
B3	1442	4319	1	pC4-mScarlet OD 0.01	None (‘buffer)
B4	1553	4971	1	pC4-mScarlet OD 0.01	None (‘buffer)
B5	1364	4586	1	pC4-mScarlet OD 0.01	None (‘buffer)
B6	1847	6659	1	pC4-mScarlet OD 0.01	None (‘buffer)
B7	1171	3123	1	pC4-mScarlet OD 0.01	None (‘buffer)
B8	1331	3985	1	pC4-mScarlet OD 0.01	None (‘buffer)
B9	1387	3899	1	pC4-mScarlet OD 0.01	None (‘buffer)
B10	1461	4459	1	pC4-mScarlet OD 0.01	None (‘buffer)
B11	1299	3774	1	pC4-mScarlet OD 0.01	None (‘buffer)
B12	1489	5568	1	pC4-mScarlet OD 0.01	None (‘buffer)
C1	1522	4804	1	pC4-mScarlet OD 0.01	None (‘buffer)
C2	1969	6793	1	pC4-mScarlet OD 0.01	None (‘buffer)
C3	1917	6788	1	pC4-mScarlet OD 0.01	None (‘buffer)
C4	1702	6280	1	pC4-mScarlet OD 0.01	None (‘buffer)
C5	1728	6576	1	pC4-mScarlet OD 0.01	None (‘buffer)
C6	2169	7698	1	pC4-mScarlet OD 0.01	None (‘buffer)
C7	2118	8855	1	pC4-mScarlet OD 0.01	None (‘buffer)
C8	2247	9427	1	pC4-mScarlet OD 0.01	None (‘buffer)
C9	1634	5052	1	pC4-mScarlet OD 0.01	None (‘buffer)
C10	1964	7149	1	pC4-mScarlet OD 0.01	None (‘buffer)
C11	1764	6102	1	pC4-mScarlet OD 0.01	None (‘buffer)
C12	1892	6608	1	pC4-mScarlet OD 0.01	None (‘buffer)
D1	2050	8081	1	pC4-mScarlet OD 0.01	None (‘buffer)
D2	2007	7812	1	pC4-mScarlet OD 0.01	None (‘buffer)
D3	1788	6713	1	pC4-mScarlet OD 0.01	None (‘buffer)
D4	1634	5255	1	pC4-mScarlet OD 0.01	None (‘buffer)
D5	2165	9894	1	pC4-mScarlet OD 0.01	None (‘buffer)
D6	1724	5763	1	pC4-mScarlet OD 0.01	None (‘buffer)
D7	1790	6855	1	pC4-mScarlet OD 0.01	None (‘buffer)
D8	2085	7725	1	pC4-mScarlet OD 0.01	None (‘buffer)
D9	1515	5314	1	pC4-mScarlet OD 0.01	None (‘buffer)
D10	1908	7779	1	pC4-mScarlet OD 0.01	None (‘buffer)
D11	1665	6586	1	pC4-mScarlet OD 0.01	None (‘buffer)
D12	2002	8535	1	pC4-mScarlet OD 0.01	None (‘buffer)
E1	91845	10951	2	pC4-mScarlet OD 0.01	pCM2-GFP OD 0.09
E2	223012	26276	2	pC4-mScarlet OD 0.01	pCM2-GFP OD 0.09
E3	220951	24079	2	pC4-mScarlet OD 0.01	pCM2-GFP OD 0.09
E4	202952	24486	2	pC4-mScarlet OD 0.01	pCM2-GFP OD 0.09
E5	426563	26049	2	pC4-mScarlet OD 0.01	pCM2-GFP OD 0.09
E6	237465	16499	2	pC4-mScarlet OD 0.01	pCM2-GFP OD 0.09
E7	436513	29160	2	pC4-mScarlet OD 0.01	pCM2-GFP OD 0.09
E8	329154	22344	2	pC4-mScarlet OD 0.01	pCM2-GFP OD 0.09
E9	185092	20601	2	pC4-mScarlet OD 0.01	pCM2-GFP OD 0.09
E10	215782	27308	2	pC4-mScarlet OD 0.01	pCM2-GFP OD 0.09
E11	251990	21527	2	pC4-mScarlet OD 0.01	pCM2-GFP OD 0.09
E12	260082	26606	2	pC4-mScarlet OD 0.01	pCM2-GFP OD 0.09
F1	350758	25232	2	pC4-mScarlet OD 0.01	pCM2-GFP OD 0.09
F2	282174	19277	2	pC4-mScarlet OD 0.01	pCM2-GFP OD 0.09
F3	374958	26172	2	pC4-mScarlet OD 0.01	pCM2-GFP OD 0.09
F4	353403	28819	2	pC4-mScarlet OD 0.01	pCM2-GFP OD 0.09
F5	359319	23959	2	pC4-mScarlet OD 0.01	pCM2-GFP OD 0.09
F6	321694	25345	2	pC4-mScarlet OD 0.01	pCM2-GFP OD 0.09
F7	285365	21802	2	pC4-mScarlet OD 0.01	pCM2-GFP OD 0.09
F8	270126	21763	2	pC4-mScarlet OD 0.01	pCM2-GFP OD 0.09
F9	240185	13377	2	pC4-mScarlet OD 0.01	pCM2-GFP OD 0.09
F10	195795	14793	2	pC4-mScarlet OD 0.01	pCM2-GFP OD 0.09
F11	152829	9984	2	pC4-mScarlet OD 0.01	pCM2-GFP OD 0.09
F12	196119	11293	2	pC4-mScarlet OD 0.01	pCM2-GFP OD 0.09
G1	246302	15523	2	pC4-mScarlet OD 0.01	pCM2-GFP OD 0.09
G2	296740	21432	2	pC4-mScarlet OD 0.01	pCM2-GFP OD 0.09
G3	401847	26629	2	pC4-mScarlet OD 0.01	pCM2-GFP OD 0.09
G4	345262	20742	2	pC4-mScarlet OD 0.01	pCM2-GFP OD 0.09
G5	241193	18952	2	pC4-mScarlet OD 0.01	pCM2-GFP OD 0.09
G6	407099	24422	2	pC4-mScarlet OD 0.01	pCM2-GFP OD 0.09
G7	335645	23228	2	pC4-mScarlet OD 0.01	pCM2-GFP OD 0.09
G8	295086	19248	2	pC4-mScarlet OD 0.01	pCM2-GFP OD 0.09
G9	254153	26684	2	pC4-mScarlet OD 0.01	pCM2-GFP OD 0.09
G10	291142	24978	2	pC4-mScarlet OD 0.01	pCM2-GFP OD 0.09
G11	320517	28440	2	pC4-mScarlet OD 0.01	pCM2-GFP OD 0.09
G12	266097	27810	2	pC4-mScarlet OD 0.01	pCM2-GFP OD 0.09
H1	290136	19005	2	pC4-mScarlet OD 0.01	pCM2-GFP OD 0.09
H2	339120	22219	2	pC4-mScarlet OD 0.01	pCM2-GFP OD 0.09
H3	211644	14581	2	pC4-mScarlet OD 0.01	pCM2-GFP OD 0.09
H4	229319	17007	2	pC4-mScarlet OD 0.01	pCM2-GFP OD 0.09
H5	172331	13149	2	pC4-mScarlet OD 0.01	pCM2-GFP OD 0.09
H6	247270	17736	2	pC4-mScarlet OD 0.01	pCM2-GFP OD 0.09
H7	287366	18880	2	pC4-mScarlet OD 0.01	pCM2-GFP OD 0.09
H8	304582	21697	2	pC4-mScarlet OD 0.01	pCM2-GFP OD 0.09
H9	277075	14492	2	pC4-mScarlet OD 0.01	pCM2-GFP OD 0.09
H10	169810	9027	2	pC4-mScarlet OD 0.01	pCM2-GFP OD 0.09
H11	213282	9927	2	pC4-mScarlet OD 0.01	pCM2-GFP OD 0.09
H12	283095	14926	2	pC4-mScarlet OD 0.01	pCM2-GFP OD 0.09
A1	32579	11024	3	pC4-mScarlet OD 0.01	pCM2-GFP deltaVirE12 OD 0.09
A2	27892	9517	3	pC4-mScarlet OD 0.01	pCM2-GFP deltaVirE12 OD 0.09
A3	24140	7856	3	pC4-mScarlet OD 0.01	pCM2-GFP deltaVirE12 OD 0.09
A4	32833	12985	3	pC4-mScarlet OD 0.01	pCM2-GFP deltaVirE12 OD 0.09
A5	30209	7173	3	pC4-mScarlet OD 0.01	pCM2-GFP deltaVirE12 OD 0.09
A6	30337	7979	3	pC4-mScarlet OD 0.01	pCM2-GFP deltaVirE12 OD 0.09
A7	36336	8402	3	pC4-mScarlet OD 0.01	pCM2-GFP deltaVirE12 OD 0.09
A8	33706	6931	3	pC4-mScarlet OD 0.01	pCM2-GFP deltaVirE12 OD 0.09
A9	26996	11180	3	pC4-mScarlet OD 0.01	pCM2-GFP deltaVirE12 OD 0.09
A10	37563	13767	3	pC4-mScarlet OD 0.01	pCM2-GFP deltaVirE12 OD 0.09
A11	33785	13118	3	pC4-mScarlet OD 0.01	pCM2-GFP deltaVirE12 OD 0.09
A12	31594	14101	3	pC4-mScarlet OD 0.01	pCM2-GFP deltaVirE12 OD 0.09
B1	34145	9081	3	pC4-mScarlet OD 0.01	pCM2-GFP deltaVirE12 OD 0.09
B2	27772	9034	3	pC4-mScarlet OD 0.01	pCM2-GFP deltaVirE12 OD 0.09
B3	30685	9847	3	pC4-mScarlet OD 0.01	pCM2-GFP deltaVirE12 OD 0.09
B4	35642	10873	3	pC4-mScarlet OD 0.01	pCM2-GFP deltaVirE12 OD 0.09
B5	19681	7363	3	pC4-mScarlet OD 0.01	pCM2-GFP deltaVirE12 OD 0.09
B6	25059	9097	3	pC4-mScarlet OD 0.01	pCM2-GFP deltaVirE12 OD 0.09
B7	12558	4954	3	pC4-mScarlet OD 0.01	pCM2-GFP deltaVirE12 OD 0.09
B8	25206	8890	3	pC4-mScarlet OD 0.01	pCM2-GFP deltaVirE12 OD 0.09
B9	26329	6443	3	pC4-mScarlet OD 0.01	pCM2-GFP deltaVirE12 OD 0.09
B10	16150	4160	3	pC4-mScarlet OD 0.01	pCM2-GFP deltaVirE12 OD 0.09
B11	14807	3771	3	pC4-mScarlet OD 0.01	pCM2-GFP deltaVirE12 OD 0.09
B12	23969	4997	3	pC4-mScarlet OD 0.01	pCM2-GFP deltaVirE12 OD 0.09
C1	31039	11674	3	pC4-mScarlet OD 0.01	pCM2-GFP deltaVirE12 OD 0.09
C2	28265	12055	3	pC4-mScarlet OD 0.01	pCM2-GFP deltaVirE12 OD 0.09
C3	19522	8378	3	pC4-mScarlet OD 0.01	pCM2-GFP deltaVirE12 OD 0.09
C4	21954	8731	3	pC4-mScarlet OD 0.01	pCM2-GFP deltaVirE12 OD 0.09
C5	71584	12014	3	pC4-mScarlet OD 0.01	pCM2-GFP deltaVirE12 OD 0.09
C6	24411	6048	3	pC4-mScarlet OD 0.01	pCM2-GFP deltaVirE12 OD 0.09
C7	43348	9437	3	pC4-mScarlet OD 0.01	pCM2-GFP deltaVirE12 OD 0.09
C8	31722	7849	3	pC4-mScarlet OD 0.01	pCM2-GFP deltaVirE12 OD 0.09
C9	31591	8499	3	pC4-mScarlet OD 0.01	pCM2-GFP deltaVirE12 OD 0.09
C10	37762	12994	3	pC4-mScarlet OD 0.01	pCM2-GFP deltaVirE12 OD 0.09
C11	30601	12354	3	pC4-mScarlet OD 0.01	pCM2-GFP deltaVirE12 OD 0.09
C12	31502	9908	3	pC4-mScarlet OD 0.01	pCM2-GFP deltaVirE12 OD 0.09
D1	29819	7763	3	pC4-mScarlet OD 0.01	pCM2-GFP deltaVirE12 OD 0.09
D2	46300	10907	3	pC4-mScarlet OD 0.01	pCM2-GFP deltaVirE12 OD 0.09
D3	29352	8349	3	pC4-mScarlet OD 0.01	pCM2-GFP deltaVirE12 OD 0.09
D4	38381	9795	3	pC4-mScarlet OD 0.01	pCM2-GFP deltaVirE12 OD 0.09
D5	30586	18013	3	pC4-mScarlet OD 0.01	pCM2-GFP deltaVirE12 OD 0.09
D6	22213	11554	3	pC4-mScarlet OD 0.01	pCM2-GFP deltaVirE12 OD 0.09
D7	15879	9070	3	pC4-mScarlet OD 0.01	pCM2-GFP deltaVirE12 OD 0.09
D8	14897	8203	3	pC4-mScarlet OD 0.01	pCM2-GFP deltaVirE12 OD 0.09
D9	29709	10020	3	pC4-mScarlet OD 0.01	pCM2-GFP deltaVirE12 OD 0.09
D10	32762	9403	3	pC4-mScarlet OD 0.01	pCM2-GFP deltaVirE12 OD 0.09
D11	21719	6066	3	pC4-mScarlet OD 0.01	pCM2-GFP deltaVirE12 OD 0.09
D12	26570	9213	3	pC4-mScarlet OD 0.01	pCM2-GFP deltaVirE12 OD 0.09
E1	16677	14091	4	pC4-mScarlet OD 0.01	pCM2-GFP deltaVirE12 complement OD 0.09
E2	29420	22568	4	pC4-mScarlet OD 0.01	pCM2-GFP deltaVirE12 complement OD 0.09
E3	21827	15173	4	pC4-mScarlet OD 0.01	pCM2-GFP deltaVirE12 complement OD 0.09
E4	34968	22840	4	pC4-mScarlet OD 0.01	pCM2-GFP deltaVirE12 complement OD 0.09
E5	26040	10785	4	pC4-mScarlet OD 0.01	pCM2-GFP deltaVirE12 complement OD 0.09
E6	36440	16781	4	pC4-mScarlet OD 0.01	pCM2-GFP deltaVirE12 complement OD 0.09
E7	47035	20280	4	pC4-mScarlet OD 0.01	pCM2-GFP deltaVirE12 complement OD 0.09
E8	45937	19339	4	pC4-mScarlet OD 0.01	pCM2-GFP deltaVirE12 complement OD 0.09
E9	45173	28933	4	pC4-mScarlet OD 0.01	pCM2-GFP deltaVirE12 complement OD 0.09
E10	24041	15375	4	pC4-mScarlet OD 0.01	pCM2-GFP deltaVirE12 complement OD 0.09
E11	22921	12940	4	pC4-mScarlet OD 0.01	pCM2-GFP deltaVirE12 complement OD 0.09
E12	38238	21808	4	pC4-mScarlet OD 0.01	pCM2-GFP deltaVirE12 complement OD 0.09
F1	20161	7892	4	pC4-mScarlet OD 0.01	pCM2-GFP deltaVirE12 complement OD 0.09
F2	33742	12022	4	pC4-mScarlet OD 0.01	pCM2-GFP deltaVirE12 complement OD 0.09
F3	17564	8750	4	pC4-mScarlet OD 0.01	pCM2-GFP deltaVirE12 complement OD 0.09
F4	21741	7900	4	pC4-mScarlet OD 0.01	pCM2-GFP deltaVirE12 complement OD 0.09
F5	11241	10577	4	pC4-mScarlet OD 0.01	pCM2-GFP deltaVirE12 complement OD 0.09
F6	32878	20746	4	pC4-mScarlet OD 0.01	pCM2-GFP deltaVirE12 complement OD 0.09
F7	20611	17296	4	pC4-mScarlet OD 0.01	pCM2-GFP deltaVirE12 complement OD 0.09
F8	22624	16006	4	pC4-mScarlet OD 0.01	pCM2-GFP deltaVirE12 complement OD 0.09
F9	35767	16555	4	pC4-mScarlet OD 0.01	pCM2-GFP deltaVirE12 complement OD 0.09
F10	45180	20833	4	pC4-mScarlet OD 0.01	pCM2-GFP deltaVirE12 complement OD 0.09
F11	34483	15130	4	pC4-mScarlet OD 0.01	pCM2-GFP deltaVirE12 complement OD 0.09
F12	40695	16182	4	pC4-mScarlet OD 0.01	pCM2-GFP deltaVirE12 complement OD 0.09
G1	11635	7066	4	pC4-mScarlet OD 0.01	pCM2-GFP deltaVirE12 complement OD 0.09
G2	17021	11381	4	pC4-mScarlet OD 0.01	pCM2-GFP deltaVirE12 complement OD 0.09
G3	16291	10379	4	pC4-mScarlet OD 0.01	pCM2-GFP deltaVirE12 complement OD 0.09
G4	14514	9980	4	pC4-mScarlet OD 0.01	pCM2-GFP deltaVirE12 complement OD 0.09
G5	16428	6705	4	pC4-mScarlet OD 0.01	pCM2-GFP deltaVirE12 complement OD 0.09
G6	21580	8761	4	pC4-mScarlet OD 0.01	pCM2-GFP deltaVirE12 complement OD 0.09
G7	15931	5654	4	pC4-mScarlet OD 0.01	pCM2-GFP deltaVirE12 complement OD 0.09
G8	23458	11137	4	pC4-mScarlet OD 0.01	pCM2-GFP deltaVirE12 complement OD 0.09
G9	23711	10192	4	pC4-mScarlet OD 0.01	pCM2-GFP deltaVirE12 complement OD 0.09
G10	38198	17840	4	pC4-mScarlet OD 0.01	pCM2-GFP deltaVirE12 complement OD 0.09
G11	40943	17158	4	pC4-mScarlet OD 0.01	pCM2-GFP deltaVirE12 complement OD 0.09
G12	38032	15794	4	pC4-mScarlet OD 0.01	pCM2-GFP deltaVirE12 complement OD 0.09
H1	33209	11809	4	pC4-mScarlet OD 0.01	pCM2-GFP deltaVirE12 complement OD 0.09
H2	26188	10189	4	pC4-mScarlet OD 0.01	pCM2-GFP deltaVirE12 complement OD 0.09
H3	52070	16522	4	pC4-mScarlet OD 0.01	pCM2-GFP deltaVirE12 complement OD 0.09
H4	20667	8233	4	pC4-mScarlet OD 0.01	pCM2-GFP deltaVirE12 complement OD 0.09
H5	41345	17556	4	pC4-mScarlet OD 0.01	pCM2-GFP deltaVirE12 complement OD 0.09
H6	31058	13578	4	pC4-mScarlet OD 0.01	pCM2-GFP deltaVirE12 complement OD 0.09
H7	57932	24238	4	pC4-mScarlet OD 0.01	pCM2-GFP deltaVirE12 complement OD 0.09
H8	28467	13316	4	pC4-mScarlet OD 0.01	pCM2-GFP deltaVirE12 complement OD 0.09
H9	38171	13084	4	pC4-mScarlet OD 0.01	pCM2-GFP deltaVirE12 complement OD 0.09
H10	45343	16449	4	pC4-mScarlet OD 0.01	pCM2-GFP deltaVirE12 complement OD 0.09
H11	33196	14585	4	pC4-mScarlet OD 0.01	pCM2-GFP deltaVirE12 complement OD 0.09
H12	26045	10643	4	pC4-mScarlet OD 0.01	pCM2-GFP deltaVirE12 complement OD 0.09

## Sheet: leaf_punch_fluo_9
	Unnamed: 0	well	line	infiltration	plant	leaf	punch	plate	Reporter strain	Antagonistic strain	Nutrient added	GFP	RFP	BFP
0	0	A1	wt	A2	1	1	1	6	pCM2-GFP OD 0.025	None (‘buffer’)	None (‘buffer’)	21870	21870	21870
1	1	A2	wt	A2	1	1	2	6	pCM2-GFP OD 0.025	None (‘buffer’)	None (‘buffer’)	23479	23479	23479
2	2	A3	wt	A2	1	1	3	6	pCM2-GFP OD 0.025	None (‘buffer’)	None (‘buffer’)	16883	16883	16883
3	3	A4	wt	A2	1	2	1	6	pCM2-GFP OD 0.025	None (‘buffer’)	None (‘buffer’)	12586	12586	12586
4	4	A5	wt	A2	1	2	2	6	pCM2-GFP OD 0.025	None (‘buffer’)	None (‘buffer’)	11848	11848	11848
5	5	A6	wt	A2	1	2	3	6	pCM2-GFP OD 0.025	None (‘buffer’)	None (‘buffer’)	11933	11933	11933
6	6	A7	wt	A2	2	1	1	6	pCM2-GFP OD 0.025	None (‘buffer’)	None (‘buffer’)	11563	11563	11563
7	7	A8	wt	A2	2	1	2	6	pCM2-GFP OD 0.025	None (‘buffer’)	None (‘buffer’)	8782	8782	8782
8	8	A9	wt	A2	2	1	3	6	pCM2-GFP OD 0.025	None (‘buffer’)	None (‘buffer’)	12492	12492	12492
9	9	A10	wt	A2	2	2	1	6	pCM2-GFP OD 0.025	None (‘buffer’)	None (‘buffer’)	13773	13773	13773
10	10	A11	wt	A2	2	2	2	6	pCM2-GFP OD 0.025	None (‘buffer’)	None (‘buffer’)	23539	23539	23539
11	11	A12	wt	A2	2	2	3	6	pCM2-GFP OD 0.025	None (‘buffer’)	None (‘buffer’)	12473	12473	12473
12	12	B1	wt	A2	3	1	1	6	pCM2-GFP OD 0.025	None (‘buffer’)	None (‘buffer’)	18369	18369	18369
13	13	B2	wt	A2	3	1	2	6	pCM2-GFP OD 0.025	None (‘buffer’)	None (‘buffer’)	20182	20182	20182
14	14	B3	wt	A2	3	1	3	6	pCM2-GFP OD 0.025	None (‘buffer’)	None (‘buffer’)	19967	19967	19967
15	15	B4	wt	A2	3	2	1	6	pCM2-GFP OD 0.025	None (‘buffer’)	None (‘buffer’)	19096	19096	19096
16	16	B5	wt	A2	3	2	2	6	pCM2-GFP OD 0.025	None (‘buffer’)	None (‘buffer’)	22562	22562	22562
17	17	B6	wt	A2	3	2	3	6	pCM2-GFP OD 0.025	None (‘buffer’)	None (‘buffer’)	18808	18808	18808
18	18	B7	wt	A2	4	1	1	6	pCM2-GFP OD 0.025	None (‘buffer’)	None (‘buffer’)	21525	21525	21525
19	19	B8	wt	A2	4	1	2	6	pCM2-GFP OD 0.025	None (‘buffer’)	None (‘buffer’)	17113	17113	17113
20	20	B9	wt	A2	4	1	3	6	pCM2-GFP OD 0.025	None (‘buffer’)	None (‘buffer’)	14604	14604	14604
21	21	B10	wt	A2	4	2	1	6	pCM2-GFP OD 0.025	None (‘buffer’)	None (‘buffer’)	34807	34807	34807
22	22	B11	wt	A2	4	2	2	6	pCM2-GFP OD 0.025	None (‘buffer’)	None (‘buffer’)	21633	21633	21633
23	23	B12	wt	A2	4	2	3	6	pCM2-GFP OD 0.025	None (‘buffer’)	None (‘buffer’)	13009	13009	13009
24	24	C1	wt	A2	5	1	1	6	pCM2-GFP OD 0.025	None (‘buffer’)	None (‘buffer’)	13433	13433	13433
25	25	C2	wt	A2	5	1	2	6	pCM2-GFP OD 0.025	None (‘buffer’)	None (‘buffer’)	12689	12689	12689
26	26	C3	wt	A2	5	1	3	6	pCM2-GFP OD 0.025	None (‘buffer’)	None (‘buffer’)	9700	9700	9700
27	27	C4	wt	A2	5	2	1	6	pCM2-GFP OD 0.025	None (‘buffer’)	None (‘buffer’)	19947	19947	19947
28	28	C5	wt	A2	5	2	2	6	pCM2-GFP OD 0.025	None (‘buffer’)	None (‘buffer’)	11571	11571	11571
29	29	C6	wt	A2	5	2	3	6	pCM2-GFP OD 0.025	None (‘buffer’)	None (‘buffer’)	10580	10580	10580
30	30	C7	wt	B2	1	1	1	6	pCM2-GFP OD 0.1	None (‘buffer’)	None (‘buffer’)	79641	79641	79641
31	31	C8	wt	B2	1	1	2	6	pCM2-GFP OD 0.1	None (‘buffer’)	None (‘buffer’)	55372	55372	55372
32	32	C9	wt	B2	1	1	3	6	pCM2-GFP OD 0.1	None (‘buffer’)	None (‘buffer’)	67241	67241	67241
33	33	C10	wt	B2	1	2	1	6	pCM2-GFP OD 0.1	None (‘buffer’)	None (‘buffer’)	19815	19815	19815
34	34	C11	wt	B2	1	2	2	6	pCM2-GFP OD 0.1	None (‘buffer’)	None (‘buffer’)	39564	39564	39564
35	35	C12	wt	B2	1	2	3	6	pCM2-GFP OD 0.1	None (‘buffer’)	None (‘buffer’)	44792	44792	44792
36	36	D1	wt	B2	2	1	1	6	pCM2-GFP OD 0.1	None (‘buffer’)	None (‘buffer’)	38768	38768	38768
37	37	D2	wt	B2	2	1	2	6	pCM2-GFP OD 0.1	None (‘buffer’)	None (‘buffer’)	27962	27962	27962
38	38	D3	wt	B2	2	1	3	6	pCM2-GFP OD 0.1	None (‘buffer’)	None (‘buffer’)	32786	32786	32786
39	39	D4	wt	B2	2	2	1	6	pCM2-GFP OD 0.1	None (‘buffer’)	None (‘buffer’)	64406	64406	64406
40	40	D5	wt	B2	2	2	2	6	pCM2-GFP OD 0.1	None (‘buffer’)	None (‘buffer’)	44621	44621	44621
41	41	D6	wt	B2	2	2	3	6	pCM2-GFP OD 0.1	None (‘buffer’)	None (‘buffer’)	92376	92376	92376
42	42	D7	wt	B2	3	1	1	6	pCM2-GFP OD 0.1	None (‘buffer’)	None (‘buffer’)	76615	76615	76615
43	43	D8	wt	B2	3	1	2	6	pCM2-GFP OD 0.1	None (‘buffer’)	None (‘buffer’)	62776	62776	62776
44	44	D9	wt	B2	3	1	3	6	pCM2-GFP OD 0.1	None (‘buffer’)	None (‘buffer’)	58789	58789	58789
45	45	D10	wt	B2	3	2	1	6	pCM2-GFP OD 0.1	None (‘buffer’)	None (‘buffer’)	60476	60476	60476
46	46	D11	wt	B2	3	2	2	6	pCM2-GFP OD 0.1	None (‘buffer’)	None (‘buffer’)	64881	64881	64881
47	47	D12	wt	B2	3	2	3	6	pCM2-GFP OD 0.1	None (‘buffer’)	None (‘buffer’)	61596	61596	61596
48	48	E1	wt	B2	4	1	1	6	pCM2-GFP OD 0.1	None (‘buffer’)	None (‘buffer’)	100956	100956	100956
49	49	E2	wt	B2	4	1	2	6	pCM2-GFP OD 0.1	None (‘buffer’)	None (‘buffer’)	113052	113052	113052
50	50	E3	wt	B2	4	1	3	6	pCM2-GFP OD 0.1	None (‘buffer’)	None (‘buffer’)	100138	100138	100138
51	51	E4	wt	B2	4	2	1	6	pCM2-GFP OD 0.1	None (‘buffer’)	None (‘buffer’)	67047	67047	67047
52	52	E5	wt	B2	4	2	2	6	pCM2-GFP OD 0.1	None (‘buffer’)	None (‘buffer’)	88722	88722	88722
53	53	E6	wt	B2	4	2	3	6	pCM2-GFP OD 0.1	None (‘buffer’)	None (‘buffer’)	82290	82290	82290
54	54	E7	wt	B2	5	1	1	6	pCM2-GFP OD 0.1	None (‘buffer’)	None (‘buffer’)	19333	19333	19333
55	55	E8	wt	B2	5	1	2	6	pCM2-GFP OD 0.1	None (‘buffer’)	None (‘buffer’)	26540	26540	26540
56	56	E9	wt	B2	5	1	3	6	pCM2-GFP OD 0.1	None (‘buffer’)	None (‘buffer’)	22703	22703	22703
57	57	E10	wt	B2	5	2	1	6	pCM2-GFP OD 0.1	None (‘buffer’)	None (‘buffer’)	38530	38530	38530
58	58	E11	wt	B2	5	2	2	6	pCM2-GFP OD 0.1	None (‘buffer’)	None (‘buffer’)	86479	86479	86479
59	59	E12	wt	B2	5	2	3	6	pCM2-GFP OD 0.1	None (‘buffer’)	None (‘buffer’)	37962	37962	37962
60	60	F1	wt	C2	1	1	1	6	pCM2-GFP OD 1	None (‘buffer’)	None (‘buffer’)	151932	151932	151932
61	61	F2	wt	C2	1	1	2	6	pCM2-GFP OD 1	None (‘buffer’)	None (‘buffer’)	167210	167210	167210
62	62	F3	wt	C2	1	1	3	6	pCM2-GFP OD 1	None (‘buffer’)	None (‘buffer’)	220782	220782	220782
63	63	F4	wt	C2	1	2	1	6	pCM2-GFP OD 1	None (‘buffer’)	None (‘buffer’)	73069	73069	73069
64	64	F5	wt	C2	1	2	2	6	pCM2-GFP OD 1	None (‘buffer’)	None (‘buffer’)	113079	113079	113079
65	65	F6	wt	C2	1	2	3	6	pCM2-GFP OD 1	None (‘buffer’)	None (‘buffer’)	95332	95332	95332
66	66	F7	wt	C2	2	1	1	6	pCM2-GFP OD 1	None (‘buffer’)	None (‘buffer’)	66115	66115	66115
67	67	F8	wt	C2	2	1	2	6	pCM2-GFP OD 1	None (‘buffer’)	None (‘buffer’)	78835	78835	78835
68	68	F9	wt	C2	2	1	3	6	pCM2-GFP OD 1	None (‘buffer’)	None (‘buffer’)	55848	55848	55848
69	69	F10	wt	C2	2	2	1	6	pCM2-GFP OD 1	None (‘buffer’)	None (‘buffer’)	234702	234702	234702
70	70	F11	wt	C2	2	2	2	6	pCM2-GFP OD 1	None (‘buffer’)	None (‘buffer’)	209345	209345	209345
71	71	F12	wt	C2	2	2	3	6	pCM2-GFP OD 1	None (‘buffer’)	None (‘buffer’)	199394	199394	199394
72	72	G1	wt	C2	3	1	1	6	pCM2-GFP OD 1	None (‘buffer’)	None (‘buffer’)	198749	198749	198749
73	73	G2	wt	C2	3	1	2	6	pCM2-GFP OD 1	None (‘buffer’)	None (‘buffer’)	179191	179191	179191
74	74	G3	wt	C2	3	1	3	6	pCM2-GFP OD 1	None (‘buffer’)	None (‘buffer’)	190326	190326	190326
75	75	G4	wt	C2	3	2	1	6	pCM2-GFP OD 1	None (‘buffer’)	None (‘buffer’)	203021	203021	203021
76	76	G5	wt	C2	3	2	2	6	pCM2-GFP OD 1	None (‘buffer’)	None (‘buffer’)	215698	215698	215698
77	77	G6	wt	C2	3	2	3	6	pCM2-GFP OD 1	None (‘buffer’)	None (‘buffer’)	207292	207292	207292
78	78	G7	wt	C2	4	1	1	6	pCM2-GFP OD 1	None (‘buffer’)	None (‘buffer’)	233991	233991	233991
79	79	G8	wt	C2	4	1	2	6	pCM2-GFP OD 1	None (‘buffer’)	None (‘buffer’)	201698	201698	201698
80	80	G9	wt	C2	4	1	3	6	pCM2-GFP OD 1	None (‘buffer’)	None (‘buffer’)	253263	253263	253263
81	81	G10	wt	C2	4	2	1	6	pCM2-GFP OD 1	None (‘buffer’)	None (‘buffer’)	185577	185577	185577
82	82	G11	wt	C2	4	2	2	6	pCM2-GFP OD 1	None (‘buffer’)	None (‘buffer’)	213356	213356	213356
83	83	G12	wt	C2	4	2	3	6	pCM2-GFP OD 1	None (‘buffer’)	None (‘buffer’)	221361	221361	221361
84	84	H1	wt	C2	5	1	1	6	pCM2-GFP OD 1	None (‘buffer’)	None (‘buffer’)	42711	42711	42711
85	85	H2	wt	C2	5	1	2	6	pCM2-GFP OD 1	None (‘buffer’)	None (‘buffer’)	61974	61974	61974
86	86	H3	wt	C2	5	1	3	6	pCM2-GFP OD 1	None (‘buffer’)	None (‘buffer’)	50128	50128	50128
87	87	H4	wt	C2	5	2	1	6	pCM2-GFP OD 1	None (‘buffer’)	None (‘buffer’)	162273	162273	162273
88	88	H5	wt	C2	5	2	2	6	pCM2-GFP OD 1	None (‘buffer’)	None (‘buffer’)	135543	135543	135543
89	89	H6	wt	C2	5	2	3	6	pCM2-GFP OD 1	None (‘buffer’)	None (‘buffer’)	167270	167270	167270
90	0	A1	wt	D2	1	1	1	6	pCM2-GFP OD 0.1	C58C1 OD 0.9	None (‘buffer’)	8069	8069	8069
91	1	D2	wt	D2	1	1	2	6	pCM2-GFP OD 0.1	C58C1 OD 0.9	None (‘buffer’)	2955	2955	2955
92	2	A3	wt	D2	1	1	3	6	pCM2-GFP OD 0.1	C58C1 OD 0.9	None (‘buffer’)	4245	4245	4245
93	3	A4	wt	D2	1	2	1	6	pCM2-GFP OD 0.1	C58C1 OD 0.9	None (‘buffer’)	3648	3648	3648
94	4	A5	wt	D2	1	2	2	6	pCM2-GFP OD 0.1	C58C1 OD 0.9	None (‘buffer’)	2459	2459	2459
95	5	A6	wt	D2	1	2	3	6	pCM2-GFP OD 0.1	C58C1 OD 0.9	None (‘buffer’)	3225	3225	3225
96	6	A7	wt	D2	2	1	1	6	pCM2-GFP OD 0.1	C58C1 OD 0.9	None (‘buffer’)	4218	4218	4218
97	7	A8	wt	D2	2	1	2	6	pCM2-GFP OD 0.1	C58C1 OD 0.9	None (‘buffer’)	4328	4328	4328
98	8	A9	wt	D2	2	1	3	6	pCM2-GFP OD 0.1	C58C1 OD 0.9	None (‘buffer’)	3310	3310	3310
99	9	A10	wt	D2	2	2	1	6	pCM2-GFP OD 0.1	C58C1 OD 0.9	None (‘buffer’)	5411	5411	5411
100	10	A11	wt	D2	2	2	2	6	pCM2-GFP OD 0.1	C58C1 OD 0.9	None (‘buffer’)	5203	5203	5203
101	11	A12	wt	D2	2	2	3	6	pCM2-GFP OD 0.1	C58C1 OD 0.9	None (‘buffer’)	4387	4387	4387
102	12	B1	wt	D2	3	1	1	6	pCM2-GFP OD 0.1	C58C1 OD 0.9	None (‘buffer’)	4188	4188	4188
103	13	E2	wt	D2	3	1	2	6	pCM2-GFP OD 0.1	C58C1 OD 0.9	None (‘buffer’)	3383	3383	3383
104	14	B3	wt	D2	3	1	3	6	pCM2-GFP OD 0.1	C58C1 OD 0.9	None (‘buffer’)	3108	3108	3108
105	15	B4	wt	D2	3	2	1	6	pCM2-GFP OD 0.1	C58C1 OD 0.9	None (‘buffer’)	5503	5503	5503
106	16	B5	wt	D2	3	2	2	6	pCM2-GFP OD 0.1	C58C1 OD 0.9	None (‘buffer’)	8334	8334	8334
107	17	B6	wt	D2	3	2	3	6	pCM2-GFP OD 0.1	C58C1 OD 0.9	None (‘buffer’)	6360	6360	6360
108	18	B7	wt	D2	4	1	1	6	pCM2-GFP OD 0.1	C58C1 OD 0.9	None (‘buffer’)	8596	8596	8596
109	19	B8	wt	D2	4	1	2	6	pCM2-GFP OD 0.1	C58C1 OD 0.9	None (‘buffer’)	6423	6423	6423
110	20	B9	wt	D2	4	1	3	6	pCM2-GFP OD 0.1	C58C1 OD 0.9	None (‘buffer’)	4607	4607	4607
111	21	B10	wt	D2	4	2	1	6	pCM2-GFP OD 0.1	C58C1 OD 0.9	None (‘buffer’)	6915	6915	6915
112	22	B11	wt	D2	4	2	2	6	pCM2-GFP OD 0.1	C58C1 OD 0.9	None (‘buffer’)	5864	5864	5864
113	23	B12	wt	D2	4	2	3	6	pCM2-GFP OD 0.1	C58C1 OD 0.9	None (‘buffer’)	7018	7018	7018
114	24	C1	wt	D2	5	1	1	6	pCM2-GFP OD 0.1	C58C1 OD 0.9	None (‘buffer’)	2827	2827	2827
115	25	F2	wt	D2	5	1	2	6	pCM2-GFP OD 0.1	C58C1 OD 0.9	None (‘buffer’)	3346	3346	3346
116	26	C3	wt	D2	5	1	3	6	pCM2-GFP OD 0.1	C58C1 OD 0.9	None (‘buffer’)	3130	3130	3130
117	27	C4	wt	D2	5	2	1	6	pCM2-GFP OD 0.1	C58C1 OD 0.9	None (‘buffer’)	4269	4269	4269
118	28	C5	wt	D2	5	2	2	6	pCM2-GFP OD 0.1	C58C1 OD 0.9	None (‘buffer’)	3970	3970	3970
119	29	C6	wt	D2	5	2	3	6	pCM2-GFP OD 0.1	C58C1 OD 0.9	None (‘buffer’)	4767	4767	4767
120	30	C7	wt	E2	1	1	1	6	pCM2-GFP OD 0.025	None (‘buffer’)	1% v/v vitamin mix (ATCC MD-VS)	16677	16677	16677
121	31	C8	wt	E2	1	1	2	6	pCM2-GFP OD 0.025	None (‘buffer’)	1% v/v vitamin mix (ATCC MD-VS)	20924	20924	20924
122	32	C9	wt	E2	1	1	3	6	pCM2-GFP OD 0.025	None (‘buffer’)	1% v/v vitamin mix (ATCC MD-VS)	31611	31611	31611
123	33	C10	wt	E2	1	2	1	6	pCM2-GFP OD 0.025	None (‘buffer’)	1% v/v vitamin mix (ATCC MD-VS)	29547	29547	29547
124	34	C11	wt	E2	1	2	2	6	pCM2-GFP OD 0.025	None (‘buffer’)	1% v/v vitamin mix (ATCC MD-VS)	35290	35290	35290
125	35	C12	wt	E2	1	2	3	6	pCM2-GFP OD 0.025	None (‘buffer’)	1% v/v vitamin mix (ATCC MD-VS)	17269	17269	17269
126	36	D1	wt	E2	2	1	1	6	pCM2-GFP OD 0.025	None (‘buffer’)	1% v/v vitamin mix (ATCC MD-VS)	33140	33140	33140
127	37	D2	wt	E2	2	1	2	6	pCM2-GFP OD 0.025	None (‘buffer’)	1% v/v vitamin mix (ATCC MD-VS)	20413	20413	20413
128	38	D3	wt	E2	2	1	3	6	pCM2-GFP OD 0.025	None (‘buffer’)	1% v/v vitamin mix (ATCC MD-VS)	32238	32238	32238
129	39	D4	wt	E2	2	2	1	6	pCM2-GFP OD 0.025	None (‘buffer’)	1% v/v vitamin mix (ATCC MD-VS)	22281	22281	22281
130	40	D5	wt	E2	2	2	2	6	pCM2-GFP OD 0.025	None (‘buffer’)	1% v/v vitamin mix (ATCC MD-VS)	17503	17503	17503
131	41	D6	wt	E2	2	2	3	6	pCM2-GFP OD 0.025	None (‘buffer’)	1% v/v vitamin mix (ATCC MD-VS)	16579	16579	16579
132	42	D7	wt	E2	3	1	1	6	pCM2-GFP OD 0.025	None (‘buffer’)	1% v/v vitamin mix (ATCC MD-VS)	31920	31920	31920
133	43	D8	wt	E2	3	1	2	6	pCM2-GFP OD 0.025	None (‘buffer’)	1% v/v vitamin mix (ATCC MD-VS)	39087	39087	39087
134	44	D9	wt	E2	3	1	3	6	pCM2-GFP OD 0.025	None (‘buffer’)	1% v/v vitamin mix (ATCC MD-VS)	19252	19252	19252
135	45	D10	wt	E2	3	2	1	6	pCM2-GFP OD 0.025	None (‘buffer’)	1% v/v vitamin mix (ATCC MD-VS)	20109	20109	20109
136	46	D11	wt	E2	3	2	2	6	pCM2-GFP OD 0.025	None (‘buffer’)	1% v/v vitamin mix (ATCC MD-VS)	23907	23907	23907
137	47	D12	wt	E2	3	2	3	6	pCM2-GFP OD 0.025	None (‘buffer’)	1% v/v vitamin mix (ATCC MD-VS)	17049	17049	17049
138	48	E1	wt	E2	4	1	1	6	pCM2-GFP OD 0.025	None (‘buffer’)	1% v/v vitamin mix (ATCC MD-VS)	25321	25321	25321
139	49	E2	wt	E2	4	1	2	6	pCM2-GFP OD 0.025	None (‘buffer’)	1% v/v vitamin mix (ATCC MD-VS)	14972	14972	14972
140	50	E3	wt	E2	4	1	3	6	pCM2-GFP OD 0.025	None (‘buffer’)	1% v/v vitamin mix (ATCC MD-VS)	18535	18535	18535
141	51	E4	wt	E2	4	2	1	6	pCM2-GFP OD 0.025	None (‘buffer’)	1% v/v vitamin mix (ATCC MD-VS)	14877	14877	14877
142	52	E5	wt	E2	4	2	2	6	pCM2-GFP OD 0.025	None (‘buffer’)	1% v/v vitamin mix (ATCC MD-VS)	15678	15678	15678
143	53	E6	wt	E2	4	2	3	6	pCM2-GFP OD 0.025	None (‘buffer’)	1% v/v vitamin mix (ATCC MD-VS)	16270	16270	16270
144	54	E7	wt	E2	5	1	1	6	pCM2-GFP OD 0.025	None (‘buffer’)	1% v/v vitamin mix (ATCC MD-VS)	21572	21572	21572
145	55	E8	wt	E2	5	1	2	6	pCM2-GFP OD 0.025	None (‘buffer’)	1% v/v vitamin mix (ATCC MD-VS)	17196	17196	17196
146	56	E9	wt	E2	5	1	3	6	pCM2-GFP OD 0.025	None (‘buffer’)	1% v/v vitamin mix (ATCC MD-VS)	18184	18184	18184
147	57	E10	wt	E2	5	2	1	6	pCM2-GFP OD 0.025	None (‘buffer’)	1% v/v vitamin mix (ATCC MD-VS)	11969	11969	11969
148	58	E11	wt	E2	5	2	2	6	pCM2-GFP OD 0.025	None (‘buffer’)	1% v/v vitamin mix (ATCC MD-VS)	20622	20622	20622
149	59	E12	wt	E2	5	2	3	6	pCM2-GFP OD 0.025	None (‘buffer’)	1% v/v vitamin mix (ATCC MD-VS)	8140	8140	8140
150	60	F1	wt	F2	1	1	1	6	pCM2-GFP OD 0.1	None (‘buffer’)	1% v/v vitamin mix (ATCC MD-VS)	81878	81878	81878
151	61	F2	wt	F2	1	1	2	6	pCM2-GFP OD 0.1	None (‘buffer’)	1% v/v vitamin mix (ATCC MD-VS)	105188	105188	105188
152	62	F3	wt	F2	1	1	3	6	pCM2-GFP OD 0.1	None (‘buffer’)	1% v/v vitamin mix (ATCC MD-VS)	118283	118283	118283
153	63	F4	wt	F2	1	2	1	6	pCM2-GFP OD 0.1	None (‘buffer’)	1% v/v vitamin mix (ATCC MD-VS)	68432	68432	68432
154	64	F5	wt	F2	1	2	2	6	pCM2-GFP OD 0.1	None (‘buffer’)	1% v/v vitamin mix (ATCC MD-VS)	33506	33506	33506
155	65	F6	wt	F2	1	2	3	6	pCM2-GFP OD 0.1	None (‘buffer’)	1% v/v vitamin mix (ATCC MD-VS)	44725	44725	44725
156	66	F7	wt	F2	2	1	1	6	pCM2-GFP OD 0.1	None (‘buffer’)	1% v/v vitamin mix (ATCC MD-VS)	79620	79620	79620
157	67	F8	wt	F2	2	1	2	6	pCM2-GFP OD 0.1	None (‘buffer’)	1% v/v vitamin mix (ATCC MD-VS)	97295	97295	97295
158	68	F9	wt	F2	2	1	3	6	pCM2-GFP OD 0.1	None (‘buffer’)	1% v/v vitamin mix (ATCC MD-VS)	22124	22124	22124
159	69	F10	wt	F2	2	2	1	6	pCM2-GFP OD 0.1	None (‘buffer’)	1% v/v vitamin mix (ATCC MD-VS)	95079	95079	95079
160	70	F11	wt	F2	2	2	2	6	pCM2-GFP OD 0.1	None (‘buffer’)	1% v/v vitamin mix (ATCC MD-VS)	93594	93594	93594
161	71	F12	wt	F2	2	2	3	6	pCM2-GFP OD 0.1	None (‘buffer’)	1% v/v vitamin mix (ATCC MD-VS)	88288	88288	88288
162	72	G1	wt	F2	3	1	1	6	pCM2-GFP OD 0.1	None (‘buffer’)	1% v/v vitamin mix (ATCC MD-VS)	76309	76309	76309
163	73	G2	wt	F2	3	1	2	6	pCM2-GFP OD 0.1	None (‘buffer’)	1% v/v vitamin mix (ATCC MD-VS)	136627	136627	136627
164	74	G3	wt	F2	3	1	3	6	pCM2-GFP OD 0.1	None (‘buffer’)	1% v/v vitamin mix (ATCC MD-VS)	136455	136455	136455
165	75	G4	wt	F2	3	2	1	6	pCM2-GFP OD 0.1	None (‘buffer’)	1% v/v vitamin mix (ATCC MD-VS)	115386	115386	115386
166	76	G5	wt	F2	3	2	2	6	pCM2-GFP OD 0.1	None (‘buffer’)	1% v/v vitamin mix (ATCC MD-VS)	102837	102837	102837
167	77	G6	wt	F2	3	2	3	6	pCM2-GFP OD 0.1	None (‘buffer’)	1% v/v vitamin mix (ATCC MD-VS)	116047	116047	116047
168	78	G7	wt	F2	4	1	1	6	pCM2-GFP OD 0.1	None (‘buffer’)	1% v/v vitamin mix (ATCC MD-VS)	129112	129112	129112
169	79	G8	wt	F2	4	1	2	6	pCM2-GFP OD 0.1	None (‘buffer’)	1% v/v vitamin mix (ATCC MD-VS)	121063	121063	121063
170	80	G9	wt	F2	4	1	3	6	pCM2-GFP OD 0.1	None (‘buffer’)	1% v/v vitamin mix (ATCC MD-VS)	98902	98902	98902
171	81	G10	wt	F2	4	2	1	6	pCM2-GFP OD 0.1	None (‘buffer’)	1% v/v vitamin mix (ATCC MD-VS)	74168	74168	74168
172	82	G11	wt	F2	4	2	2	6	pCM2-GFP OD 0.1	None (‘buffer’)	1% v/v vitamin mix (ATCC MD-VS)	76371	76371	76371
173	83	G12	wt	F2	4	2	3	6	pCM2-GFP OD 0.1	None (‘buffer’)	1% v/v vitamin mix (ATCC MD-VS)	64064	64064	64064
174	84	H1	wt	F2	5	1	1	6	pCM2-GFP OD 0.1	None (‘buffer’)	1% v/v vitamin mix (ATCC MD-VS)	83176	83176	83176
175	85	H2	wt	F2	5	1	2	6	pCM2-GFP OD 0.1	None (‘buffer’)	1% v/v vitamin mix (ATCC MD-VS)	118268	118268	118268
176	86	H3	wt	F2	5	1	3	6	pCM2-GFP OD 0.1	None (‘buffer’)	1% v/v vitamin mix (ATCC MD-VS)	141887	141887	141887
177	87	H4	wt	F2	5	2	1	6	pCM2-GFP OD 0.1	None (‘buffer’)	1% v/v vitamin mix (ATCC MD-VS)	68591	68591	68591
178	88	H5	wt	F2	5	2	2	6	pCM2-GFP OD 0.1	None (‘buffer’)	1% v/v vitamin mix (ATCC MD-VS)	70842	70842	70842
179	89	H6	wt	F2	5	2	3	6	pCM2-GFP OD 0.1	None (‘buffer’)	1% v/v vitamin mix (ATCC MD-VS)	82047	82047	82047
180	0	A1	wt	G2	1	1	1	6	pCM2-GFP OD 1	None (‘buffer’)	1% v/v vitamin mix (ATCC MD-VS)	240631	240631	240631
181	1	G2	wt	G2	1	1	2	6	pCM2-GFP OD 1	None (‘buffer’)	1% v/v vitamin mix (ATCC MD-VS)	179316	179316	179316
182	2	A3	wt	G2	1	1	3	6	pCM2-GFP OD 1	None (‘buffer’)	1% v/v vitamin mix (ATCC MD-VS)	194867	194867	194867
183	3	A4	wt	G2	1	2	1	6	pCM2-GFP OD 1	None (‘buffer’)	1% v/v vitamin mix (ATCC MD-VS)	114319	114319	114319
184	4	A5	wt	G2	1	2	2	6	pCM2-GFP OD 1	None (‘buffer’)	1% v/v vitamin mix (ATCC MD-VS)	151180	151180	151180
185	5	A6	wt	G2	1	2	3	6	pCM2-GFP OD 1	None (‘buffer’)	1% v/v vitamin mix (ATCC MD-VS)	117862	117862	117862
186	6	A7	wt	G2	2	1	1	6	pCM2-GFP OD 1	None (‘buffer’)	1% v/v vitamin mix (ATCC MD-VS)	103722	103722	103722
187	7	A8	wt	G2	2	1	2	6	pCM2-GFP OD 1	None (‘buffer’)	1% v/v vitamin mix (ATCC MD-VS)	130558	130558	130558
188	8	A9	wt	G2	2	1	3	6	pCM2-GFP OD 1	None (‘buffer’)	1% v/v vitamin mix (ATCC MD-VS)	77529	77529	77529
189	9	A10	wt	G2	2	2	1	6	pCM2-GFP OD 1	None (‘buffer’)	1% v/v vitamin mix (ATCC MD-VS)	180025	180025	180025
190	10	A11	wt	G2	2	2	2	6	pCM2-GFP OD 1	None (‘buffer’)	1% v/v vitamin mix (ATCC MD-VS)	211815	211815	211815
191	11	A12	wt	G2	2	2	3	6	pCM2-GFP OD 1	None (‘buffer’)	1% v/v vitamin mix (ATCC MD-VS)	207237	207237	207237
192	12	B1	wt	G2	3	1	1	6	pCM2-GFP OD 1	None (‘buffer’)	1% v/v vitamin mix (ATCC MD-VS)	169200	169200	169200
193	13	H2	wt	G2	3	1	2	6	pCM2-GFP OD 1	None (‘buffer’)	1% v/v vitamin mix (ATCC MD-VS)	142408	142408	142408
194	14	B3	wt	G2	3	1	3	6	pCM2-GFP OD 1	None (‘buffer’)	1% v/v vitamin mix (ATCC MD-VS)	178765	178765	178765
195	15	B4	wt	G2	3	2	1	6	pCM2-GFP OD 1	None (‘buffer’)	1% v/v vitamin mix (ATCC MD-VS)	254996	254996	254996
196	16	B5	wt	G2	3	2	2	6	pCM2-GFP OD 1	None (‘buffer’)	1% v/v vitamin mix (ATCC MD-VS)	283337	283337	283337
197	17	B6	wt	G2	3	2	3	6	pCM2-GFP OD 1	None (‘buffer’)	1% v/v vitamin mix (ATCC MD-VS)	280811	280811	280811
198	18	B7	wt	G2	4	1	1	6	pCM2-GFP OD 1	None (‘buffer’)	1% v/v vitamin mix (ATCC MD-VS)	207998	207998	207998
199	19	B8	wt	G2	4	1	2	6	pCM2-GFP OD 1	None (‘buffer’)	1% v/v vitamin mix (ATCC MD-VS)	299294	299294	299294
200	20	B9	wt	G2	4	1	3	6	pCM2-GFP OD 1	None (‘buffer’)	1% v/v vitamin mix (ATCC MD-VS)	217457	217457	217457
201	21	B10	wt	G2	4	2	1	6	pCM2-GFP OD 1	None (‘buffer’)	1% v/v vitamin mix (ATCC MD-VS)	123082	123082	123082
202	22	B11	wt	G2	4	2	2	6	pCM2-GFP OD 1	None (‘buffer’)	1% v/v vitamin mix (ATCC MD-VS)	147767	147767	147767
203	23	B12	wt	G2	4	2	3	6	pCM2-GFP OD 1	None (‘buffer’)	1% v/v vitamin mix (ATCC MD-VS)	136191	136191	136191
204	24	C1	wt	G2	5	1	1	6	pCM2-GFP OD 1	None (‘buffer’)	1% v/v vitamin mix (ATCC MD-VS)	249960	249960	249960
205	25	I2	wt	G2	5	1	2	6	pCM2-GFP OD 1	None (‘buffer’)	1% v/v vitamin mix (ATCC MD-VS)	256511	256511	256511
206	26	C3	wt	G2	5	1	3	6	pCM2-GFP OD 1	None (‘buffer’)	1% v/v vitamin mix (ATCC MD-VS)	274316	274316	274316
207	27	C4	wt	G2	5	2	1	6	pCM2-GFP OD 1	None (‘buffer’)	1% v/v vitamin mix (ATCC MD-VS)	146513	146513	146513
208	28	C5	wt	G2	5	2	2	6	pCM2-GFP OD 1	None (‘buffer’)	1% v/v vitamin mix (ATCC MD-VS)	194661	194661	194661
209	29	C6	wt	G2	5	2	3	6	pCM2-GFP OD 1	None (‘buffer’)	1% v/v vitamin mix (ATCC MD-VS)	97701	97701	97701
210	30	C7	wt	H2	1	1	1	6	pCM2-GFP OD 0.1	C58C1 OD 0.9	1% v/v vitamin mix (ATCC MD-VS)	10450	10450	10450
211	31	C8	wt	H2	1	1	2	6	pCM2-GFP OD 0.1	C58C1 OD 0.9	1% v/v vitamin mix (ATCC MD-VS)	8725	8725	8725
212	32	C9	wt	H2	1	1	3	6	pCM2-GFP OD 0.1	C58C1 OD 0.9	1% v/v vitamin mix (ATCC MD-VS)	10239	10239	10239
213	33	C10	wt	H2	1	2	1	6	pCM2-GFP OD 0.1	C58C1 OD 0.9	1% v/v vitamin mix (ATCC MD-VS)	3757	3757	3757
214	34	C11	wt	H2	1	2	2	6	pCM2-GFP OD 0.1	C58C1 OD 0.9	1% v/v vitamin mix (ATCC MD-VS)	5907	5907	5907
215	35	C12	wt	H2	1	2	3	6	pCM2-GFP OD 0.1	C58C1 OD 0.9	1% v/v vitamin mix (ATCC MD-VS)	4391	4391	4391
216	36	D1	wt	H2	2	1	1	6	pCM2-GFP OD 0.1	C58C1 OD 0.9	1% v/v vitamin mix (ATCC MD-VS)	6866	6866	6866
217	37	G2	wt	H2	2	1	2	6	pCM2-GFP OD 0.1	C58C1 OD 0.9	1% v/v vitamin mix (ATCC MD-VS)	4376	4376	4376
218	38	D3	wt	H2	2	1	3	6	pCM2-GFP OD 0.1	C58C1 OD 0.9	1% v/v vitamin mix (ATCC MD-VS)	4224	4224	4224
219	39	D4	wt	H2	2	2	1	6	pCM2-GFP OD 0.1	C58C1 OD 0.9	1% v/v vitamin mix (ATCC MD-VS)	5679	5679	5679
220	40	D5	wt	H2	2	2	2	6	pCM2-GFP OD 0.1	C58C1 OD 0.9	1% v/v vitamin mix (ATCC MD-VS)	6940	6940	6940
221	41	D6	wt	H2	2	2	3	6	pCM2-GFP OD 0.1	C58C1 OD 0.9	1% v/v vitamin mix (ATCC MD-VS)	5354	5354	5354
222	42	D7	wt	H2	3	1	1	6	pCM2-GFP OD 0.1	C58C1 OD 0.9	1% v/v vitamin mix (ATCC MD-VS)	7384	7384	7384
223	43	D8	wt	H2	3	1	2	6	pCM2-GFP OD 0.1	C58C1 OD 0.9	1% v/v vitamin mix (ATCC MD-VS)	4394	4394	4394
224	44	D9	wt	H2	3	1	3	6	pCM2-GFP OD 0.1	C58C1 OD 0.9	1% v/v vitamin mix (ATCC MD-VS)	9061	9061	9061
225	45	D10	wt	H2	3	2	1	6	pCM2-GFP OD 0.1	C58C1 OD 0.9	1% v/v vitamin mix (ATCC MD-VS)	8150	8150	8150
226	46	D11	wt	H2	3	2	2	6	pCM2-GFP OD 0.1	C58C1 OD 0.9	1% v/v vitamin mix (ATCC MD-VS)	8413	8413	8413
227	47	D12	wt	H2	3	2	3	6	pCM2-GFP OD 0.1	C58C1 OD 0.9	1% v/v vitamin mix (ATCC MD-VS)	8868	8868	8868
228	48	E1	wt	H2	4	1	1	6	pCM2-GFP OD 0.1	C58C1 OD 0.9	1% v/v vitamin mix (ATCC MD-VS)	8809	8809	8809
229	49	H2	wt	H2	4	1	2	6	pCM2-GFP OD 0.1	C58C1 OD 0.9	1% v/v vitamin mix (ATCC MD-VS)	5143	5143	5143
230	50	E3	wt	H2	4	1	3	6	pCM2-GFP OD 0.1	C58C1 OD 0.9	1% v/v vitamin mix (ATCC MD-VS)	8696	8696	8696
231	51	E4	wt	H2	4	2	1	6	pCM2-GFP OD 0.1	C58C1 OD 0.9	1% v/v vitamin mix (ATCC MD-VS)	5957	5957	5957
232	52	E5	wt	H2	4	2	2	6	pCM2-GFP OD 0.1	C58C1 OD 0.9	1% v/v vitamin mix (ATCC MD-VS)	6151	6151	6151
233	53	E6	wt	H2	4	2	3	6	pCM2-GFP OD 0.1	C58C1 OD 0.9	1% v/v vitamin mix (ATCC MD-VS)	7330	7330	7330
234	54	E7	wt	H2	5	1	1	6	pCM2-GFP OD 0.1	C58C1 OD 0.9	1% v/v vitamin mix (ATCC MD-VS)	17245	17245	17245
235	55	E8	wt	H2	5	1	2	6	pCM2-GFP OD 0.1	C58C1 OD 0.9	1% v/v vitamin mix (ATCC MD-VS)	8017	8017	8017
236	56	E9	wt	H2	5	1	3	6	pCM2-GFP OD 0.1	C58C1 OD 0.9	1% v/v vitamin mix (ATCC MD-VS)	10132	10132	10132
237	57	E10	wt	H2	5	2	1	6	pCM2-GFP OD 0.1	C58C1 OD 0.9	1% v/v vitamin mix (ATCC MD-VS)	5957	5957	5957
238	58	E11	wt	H2	5	2	2	6	pCM2-GFP OD 0.1	C58C1 OD 0.9	1% v/v vitamin mix (ATCC MD-VS)	5546	5546	5546
239	59	E12	wt	H2	5	2	3	6	pCM2-GFP OD 0.1	C58C1 OD 0.9	1% v/v vitamin mix (ATCC MD-VS)	5261	5261	5261
240	60	F1	wt	I2	1	1	1	6	pCM2-GFP OD 0.025	None (‘buffer’)	5 mM final of: E, S, W, L, C	19813	19813	19813
241	61	I2	wt	I2	1	1	2	6	pCM2-GFP OD 0.025	None (‘buffer’)	5 mM final of: E, S, W, L, C	20727	20727	20727
242	62	F3	wt	I2	1	1	3	6	pCM2-GFP OD 0.025	None (‘buffer’)	5 mM final of: E, S, W, L, C	15021	15021	15021
243	63	F4	wt	I2	1	2	1	6	pCM2-GFP OD 0.025	None (‘buffer’)	5 mM final of: E, S, W, L, C	21316	21316	21316
244	64	F5	wt	I2	1	2	2	6	pCM2-GFP OD 0.025	None (‘buffer’)	5 mM final of: E, S, W, L, C	20539	20539	20539
245	65	F6	wt	I2	1	2	3	6	pCM2-GFP OD 0.025	None (‘buffer’)	5 mM final of: E, S, W, L, C	23221	23221	23221
246	66	F7	wt	I2	2	1	1	6	pCM2-GFP OD 0.025	None (‘buffer’)	5 mM final of: E, S, W, L, C	17996	17996	17996
247	67	F8	wt	I2	2	1	2	6	pCM2-GFP OD 0.025	None (‘buffer’)	5 mM final of: E, S, W, L, C	19504	19504	19504
248	68	F9	wt	I2	2	1	3	6	pCM2-GFP OD 0.025	None (‘buffer’)	5 mM final of: E, S, W, L, C	9333	9333	9333
249	69	F10	wt	I2	2	2	1	6	pCM2-GFP OD 0.025	None (‘buffer’)	5 mM final of: E, S, W, L, C	23877	23877	23877
250	70	F11	wt	I2	2	2	2	6	pCM2-GFP OD 0.025	None (‘buffer’)	5 mM final of: E, S, W, L, C	29914	29914	29914
251	71	F12	wt	I2	2	2	3	6	pCM2-GFP OD 0.025	None (‘buffer’)	5 mM final of: E, S, W, L, C	19359	19359	19359
252	72	G1	wt	I2	3	1	1	6	pCM2-GFP OD 0.025	None (‘buffer’)	5 mM final of: E, S, W, L, C	22657	22657	22657
253	73	G2	wt	I2	3	1	2	6	pCM2-GFP OD 0.025	None (‘buffer’)	5 mM final of: E, S, W, L, C	15731	15731	15731
254	74	G3	wt	I2	3	1	3	6	pCM2-GFP OD 0.025	None (‘buffer’)	5 mM final of: E, S, W, L, C	24679	24679	24679
255	75	G4	wt	I2	3	2	1	6	pCM2-GFP OD 0.025	None (‘buffer’)	5 mM final of: E, S, W, L, C	21470	21470	21470
256	76	G5	wt	I2	3	2	2	6	pCM2-GFP OD 0.025	None (‘buffer’)	5 mM final of: E, S, W, L, C	21718	21718	21718
257	77	G6	wt	I2	3	2	3	6	pCM2-GFP OD 0.025	None (‘buffer’)	5 mM final of: E, S, W, L, C	38169	38169	38169
258	78	G7	wt	I2	4	1	1	6	pCM2-GFP OD 0.025	None (‘buffer’)	5 mM final of: E, S, W, L, C	23912	23912	23912
259	79	G8	wt	I2	4	1	2	6	pCM2-GFP OD 0.025	None (‘buffer’)	5 mM final of: E, S, W, L, C	25992	25992	25992
260	80	G9	wt	I2	4	1	3	6	pCM2-GFP OD 0.025	None (‘buffer’)	5 mM final of: E, S, W, L, C	12880	12880	12880
261	81	G10	wt	I2	4	2	1	6	pCM2-GFP OD 0.025	None (‘buffer’)	5 mM final of: E, S, W, L, C	13400	13400	13400
262	82	G11	wt	I2	4	2	2	6	pCM2-GFP OD 0.025	None (‘buffer’)	5 mM final of: E, S, W, L, C	8790	8790	8790
263	83	G12	wt	I2	4	2	3	6	pCM2-GFP OD 0.025	None (‘buffer’)	5 mM final of: E, S, W, L, C	15205	15205	15205
264	84	H1	wt	I2	5	1	1	6	pCM2-GFP OD 0.025	None (‘buffer’)	5 mM final of: E, S, W, L, C	19867	19867	19867
265	85	H2	wt	I2	5	1	2	6	pCM2-GFP OD 0.025	None (‘buffer’)	5 mM final of: E, S, W, L, C	17029	17029	17029
266	86	H3	wt	I2	5	1	3	6	pCM2-GFP OD 0.025	None (‘buffer’)	5 mM final of: E, S, W, L, C	21309	21309	21309
267	87	H4	wt	I2	5	2	1	6	pCM2-GFP OD 0.025	None (‘buffer’)	5 mM final of: E, S, W, L, C	23345	23345	23345
268	88	H5	wt	I2	5	2	2	6	pCM2-GFP OD 0.025	None (‘buffer’)	5 mM final of: E, S, W, L, C	24829	24829	24829
269	89	H6	wt	I2	5	2	3	6	pCM2-GFP OD 0.025	None (‘buffer’)	5 mM final of: E, S, W, L, C	21978	21978	21978
270	0	A1	wt	J2	1	1	1	6	pCM2-GFP OD 0.1	None (‘buffer’)	5 mM final of: E, S, W, L, C	100055	100055	100055
271	1	J2	wt	J2	1	1	2	6	pCM2-GFP OD 0.1	None (‘buffer’)	5 mM final of: E, S, W, L, C	106187	106187	106187
272	2	A3	wt	J2	1	1	3	6	pCM2-GFP OD 0.1	None (‘buffer’)	5 mM final of: E, S, W, L, C	110966	110966	110966
273	3	A4	wt	J2	1	2	1	6	pCM2-GFP OD 0.1	None (‘buffer’)	5 mM final of: E, S, W, L, C	65893	65893	65893
274	4	A5	wt	J2	1	2	2	6	pCM2-GFP OD 0.1	None (‘buffer’)	5 mM final of: E, S, W, L, C	74228	74228	74228
275	5	A6	wt	J2	1	2	3	6	pCM2-GFP OD 0.1	None (‘buffer’)	5 mM final of: E, S, W, L, C	54368	54368	54368
276	6	A7	wt	J2	2	1	1	6	pCM2-GFP OD 0.1	None (‘buffer’)	5 mM final of: E, S, W, L, C	41757	41757	41757
277	7	A8	wt	J2	2	1	2	6	pCM2-GFP OD 0.1	None (‘buffer’)	5 mM final of: E, S, W, L, C	44098	44098	44098
278	8	A9	wt	J2	2	1	3	6	pCM2-GFP OD 0.1	None (‘buffer’)	5 mM final of: E, S, W, L, C	31640	31640	31640
279	9	A10	wt	J2	2	2	1	6	pCM2-GFP OD 0.1	None (‘buffer’)	5 mM final of: E, S, W, L, C	93883	93883	93883
280	10	A11	wt	J2	2	2	2	6	pCM2-GFP OD 0.1	None (‘buffer’)	5 mM final of: E, S, W, L, C	115981	115981	115981
281	11	A12	wt	J2	2	2	3	6	pCM2-GFP OD 0.1	None (‘buffer’)	5 mM final of: E, S, W, L, C	104387	104387	104387
282	12	B1	wt	J2	3	1	1	6	pCM2-GFP OD 0.1	None (‘buffer’)	5 mM final of: E, S, W, L, C	80953	80953	80953
283	13	K2	wt	J2	3	1	2	6	pCM2-GFP OD 0.1	None (‘buffer’)	5 mM final of: E, S, W, L, C	44097	44097	44097
284	14	B3	wt	J2	3	1	3	6	pCM2-GFP OD 0.1	None (‘buffer’)	5 mM final of: E, S, W, L, C	44981	44981	44981
285	15	B4	wt	J2	3	2	1	6	pCM2-GFP OD 0.1	None (‘buffer’)	5 mM final of: E, S, W, L, C	37336	37336	37336
286	16	B5	wt	J2	3	2	2	6	pCM2-GFP OD 0.1	None (‘buffer’)	5 mM final of: E, S, W, L, C	39259	39259	39259
287	17	B6	wt	J2	3	2	3	6	pCM2-GFP OD 0.1	None (‘buffer’)	5 mM final of: E, S, W, L, C	39051	39051	39051
288	18	B7	wt	J2	4	1	1	6	pCM2-GFP OD 0.1	None (‘buffer’)	5 mM final of: E, S, W, L, C	90053	90053	90053
289	19	B8	wt	J2	4	1	2	6	pCM2-GFP OD 0.1	None (‘buffer’)	5 mM final of: E, S, W, L, C	95528	95528	95528
290	20	B9	wt	J2	4	1	3	6	pCM2-GFP OD 0.1	None (‘buffer’)	5 mM final of: E, S, W, L, C	94319	94319	94319
291	21	B10	wt	J2	4	2	1	6	pCM2-GFP OD 0.1	None (‘buffer’)	5 mM final of: E, S, W, L, C	40966	40966	40966
292	22	B11	wt	J2	4	2	2	6	pCM2-GFP OD 0.1	None (‘buffer’)	5 mM final of: E, S, W, L, C	34547	34547	34547
293	23	B12	wt	J2	4	2	3	6	pCM2-GFP OD 0.1	None (‘buffer’)	5 mM final of: E, S, W, L, C	120357	120357	120357
294	24	C1	wt	J2	5	1	1	6	pCM2-GFP OD 0.1	None (‘buffer’)	5 mM final of: E, S, W, L, C	42283	42283	42283
295	25	L2	wt	J2	5	1	2	6	pCM2-GFP OD 0.1	None (‘buffer’)	5 mM final of: E, S, W, L, C	52077	52077	52077
296	26	C3	wt	J2	5	1	3	6	pCM2-GFP OD 0.1	None (‘buffer’)	5 mM final of: E, S, W, L, C	42989	42989	42989
297	27	C4	wt	J2	5	2	1	6	pCM2-GFP OD 0.1	None (‘buffer’)	5 mM final of: E, S, W, L, C	64138	64138	64138
298	28	C5	wt	J2	5	2	2	6	pCM2-GFP OD 0.1	None (‘buffer’)	5 mM final of: E, S, W, L, C	75800	75800	75800
299	29	C6	wt	J2	5	2	3	6	pCM2-GFP OD 0.1	None (‘buffer’)	5 mM final of: E, S, W, L, C	55620	55620	55620
300	30	C7	wt	K2	1	1	1	6	pCM2-GFP OD 1	None (‘buffer’)	5 mM final of: E, S, W, L, C	113339	113339	113339
301	31	C8	wt	K2	1	1	2	6	pCM2-GFP OD 1	None (‘buffer’)	5 mM final of: E, S, W, L, C	203347	203347	203347
302	32	C9	wt	K2	1	1	3	6	pCM2-GFP OD 1	None (‘buffer’)	5 mM final of: E, S, W, L, C	224466	224466	224466
303	33	C10	wt	K2	1	2	1	6	pCM2-GFP OD 1	None (‘buffer’)	5 mM final of: E, S, W, L, C	159293	159293	159293
304	34	C11	wt	K2	1	2	2	6	pCM2-GFP OD 1	None (‘buffer’)	5 mM final of: E, S, W, L, C	140813	140813	140813
305	35	C12	wt	K2	1	2	3	6	pCM2-GFP OD 1	None (‘buffer’)	5 mM final of: E, S, W, L, C	114316	114316	114316
306	36	D1	wt	K2	2	1	1	6	pCM2-GFP OD 1	None (‘buffer’)	5 mM final of: E, S, W, L, C	74110	74110	74110
307	37	J2	wt	K2	2	1	2	6	pCM2-GFP OD 1	None (‘buffer’)	5 mM final of: E, S, W, L, C	81552	81552	81552
308	38	D3	wt	K2	2	1	3	6	pCM2-GFP OD 1	None (‘buffer’)	5 mM final of: E, S, W, L, C	117390	117390	117390
309	39	D4	wt	K2	2	2	1	6	pCM2-GFP OD 1	None (‘buffer’)	5 mM final of: E, S, W, L, C	157910	157910	157910
310	40	D5	wt	K2	2	2	2	6	pCM2-GFP OD 1	None (‘buffer’)	5 mM final of: E, S, W, L, C	170051	170051	170051
311	41	D6	wt	K2	2	2	3	6	pCM2-GFP OD 1	None (‘buffer’)	5 mM final of: E, S, W, L, C	158250	158250	158250
312	42	D7	wt	K2	3	1	1	6	pCM2-GFP OD 1	None (‘buffer’)	5 mM final of: E, S, W, L, C	56443	56443	56443
313	43	D8	wt	K2	3	1	2	6	pCM2-GFP OD 1	None (‘buffer’)	5 mM final of: E, S, W, L, C	128072	128072	128072
314	44	D9	wt	K2	3	1	3	6	pCM2-GFP OD 1	None (‘buffer’)	5 mM final of: E, S, W, L, C	158965	158965	158965
315	45	D10	wt	K2	3	2	1	6	pCM2-GFP OD 1	None (‘buffer’)	5 mM final of: E, S, W, L, C	74623	74623	74623
316	46	D11	wt	K2	3	2	2	6	pCM2-GFP OD 1	None (‘buffer’)	5 mM final of: E, S, W, L, C	56999	56999	56999
317	47	D12	wt	K2	3	2	3	6	pCM2-GFP OD 1	None (‘buffer’)	5 mM final of: E, S, W, L, C	66417	66417	66417
318	48	E1	wt	K2	4	1	1	6	pCM2-GFP OD 1	None (‘buffer’)	5 mM final of: E, S, W, L, C	137730	137730	137730
319	49	K2	wt	K2	4	1	2	6	pCM2-GFP OD 1	None (‘buffer’)	5 mM final of: E, S, W, L, C	145675	145675	145675
320	50	E3	wt	K2	4	1	3	6	pCM2-GFP OD 1	None (‘buffer’)	5 mM final of: E, S, W, L, C	201160	201160	201160
321	51	E4	wt	K2	4	2	1	6	pCM2-GFP OD 1	None (‘buffer’)	5 mM final of: E, S, W, L, C	155856	155856	155856
322	52	E5	wt	K2	4	2	2	6	pCM2-GFP OD 1	None (‘buffer’)	5 mM final of: E, S, W, L, C	182000	182000	182000
323	53	E6	wt	K2	4	2	3	6	pCM2-GFP OD 1	None (‘buffer’)	5 mM final of: E, S, W, L, C	167475	167475	167475
324	54	E7	wt	K2	5	1	1	6	pCM2-GFP OD 1	None (‘buffer’)	5 mM final of: E, S, W, L, C	56020	56020	56020
325	55	E8	wt	K2	5	1	2	6	pCM2-GFP OD 1	None (‘buffer’)	5 mM final of: E, S, W, L, C	74176	74176	74176
326	56	E9	wt	K2	5	1	3	6	pCM2-GFP OD 1	None (‘buffer’)	5 mM final of: E, S, W, L, C	55696	55696	55696
327	57	E10	wt	K2	5	2	1	6	pCM2-GFP OD 1	None (‘buffer’)	5 mM final of: E, S, W, L, C	97029	97029	97029
328	58	E11	wt	K2	5	2	2	6	pCM2-GFP OD 1	None (‘buffer’)	5 mM final of: E, S, W, L, C	128640	128640	128640
329	59	E12	wt	K2	5	2	3	6	pCM2-GFP OD 1	None (‘buffer’)	5 mM final of: E, S, W, L, C	127419	127419	127419
330	60	F1	wt	L2	1	1	1	6	pCM2-GFP OD 0.1	C58C1 OD 0.9	5 mM final of: E, S, W, L, C	4461	4461	4461
331	61	L2	wt	L2	1	1	2	6	pCM2-GFP OD 0.1	C58C1 OD 0.9	5 mM final of: E, S, W, L, C	5946	5946	5946
332	62	F3	wt	L2	1	1	3	6	pCM2-GFP OD 0.1	C58C1 OD 0.9	5 mM final of: E, S, W, L, C	7002	7002	7002
333	63	F4	wt	L2	1	2	1	6	pCM2-GFP OD 0.1	C58C1 OD 0.9	5 mM final of: E, S, W, L, C	2567	2567	2567
334	64	F5	wt	L2	1	2	2	6	pCM2-GFP OD 0.1	C58C1 OD 0.9	5 mM final of: E, S, W, L, C	2958	2958	2958
335	65	F6	wt	L2	1	2	3	6	pCM2-GFP OD 0.1	C58C1 OD 0.9	5 mM final of: E, S, W, L, C	2725	2725	2725
336	66	F7	wt	L2	2	1	1	6	pCM2-GFP OD 0.1	C58C1 OD 0.9	5 mM final of: E, S, W, L, C	3950	3950	3950
337	67	F8	wt	L2	2	1	2	6	pCM2-GFP OD 0.1	C58C1 OD 0.9	5 mM final of: E, S, W, L, C	3419	3419	3419
338	68	F9	wt	L2	2	1	3	6	pCM2-GFP OD 0.1	C58C1 OD 0.9	5 mM final of: E, S, W, L, C	2648	2648	2648
339	69	F10	wt	L2	2	2	1	6	pCM2-GFP OD 0.1	C58C1 OD 0.9	5 mM final of: E, S, W, L, C	3586	3586	3586
340	70	F11	wt	L2	2	2	2	6	pCM2-GFP OD 0.1	C58C1 OD 0.9	5 mM final of: E, S, W, L, C	4532	4532	4532
341	71	F12	wt	L2	2	2	3	6	pCM2-GFP OD 0.1	C58C1 OD 0.9	5 mM final of: E, S, W, L, C	5045	5045	5045
342	72	G1	wt	L2	3	1	1	6	pCM2-GFP OD 0.1	C58C1 OD 0.9	5 mM final of: E, S, W, L, C	4234	4234	4234
343	73	J2	wt	L2	3	1	2	6	pCM2-GFP OD 0.1	C58C1 OD 0.9	5 mM final of: E, S, W, L, C	4850	4850	4850
344	74	G3	wt	L2	3	1	3	6	pCM2-GFP OD 0.1	C58C1 OD 0.9	5 mM final of: E, S, W, L, C	6545	6545	6545
345	75	G4	wt	L2	3	2	1	6	pCM2-GFP OD 0.1	C58C1 OD 0.9	5 mM final of: E, S, W, L, C	2335	2335	2335
346	76	G5	wt	L2	3	2	2	6	pCM2-GFP OD 0.1	C58C1 OD 0.9	5 mM final of: E, S, W, L, C	3262	3262	3262
347	77	G6	wt	L2	3	2	3	6	pCM2-GFP OD 0.1	C58C1 OD 0.9	5 mM final of: E, S, W, L, C	2861	2861	2861
348	78	G7	wt	L2	4	1	1	6	pCM2-GFP OD 0.1	C58C1 OD 0.9	5 mM final of: E, S, W, L, C	3572	3572	3572
349	79	G8	wt	L2	4	1	2	6	pCM2-GFP OD 0.1	C58C1 OD 0.9	5 mM final of: E, S, W, L, C	3916	3916	3916
350	80	G9	wt	L2	4	1	3	6	pCM2-GFP OD 0.1	C58C1 OD 0.9	5 mM final of: E, S, W, L, C	4680	4680	4680
351	81	G10	wt	L2	4	2	1	6	pCM2-GFP OD 0.1	C58C1 OD 0.9	5 mM final of: E, S, W, L, C	6381	6381	6381
352	82	G11	wt	L2	4	2	2	6	pCM2-GFP OD 0.1	C58C1 OD 0.9	5 mM final of: E, S, W, L, C	7424	7424	7424
353	83	G12	wt	L2	4	2	3	6	pCM2-GFP OD 0.1	C58C1 OD 0.9	5 mM final of: E, S, W, L, C	6803	6803	6803
354	84	H1	wt	L2	5	1	1	6	pCM2-GFP OD 0.1	C58C1 OD 0.9	5 mM final of: E, S, W, L, C	4554	4554	4554
355	85	K2	wt	L2	5	1	2	6	pCM2-GFP OD 0.1	C58C1 OD 0.9	5 mM final of: E, S, W, L, C	3348	3348	3348
356	86	H3	wt	L2	5	1	3	6	pCM2-GFP OD 0.1	C58C1 OD 0.9	5 mM final of: E, S, W, L, C	5252	5252	5252
357	87	H4	wt	L2	5	2	1	6	pCM2-GFP OD 0.1	C58C1 OD 0.9	5 mM final of: E, S, W, L, C	9239	9239	9239
358	88	H5	wt	L2	5	2	2	6	pCM2-GFP OD 0.1	C58C1 OD 0.9	5 mM final of: E, S, W, L, C	6863	6863	6863
359	89	H6	wt	L2	5	2	3	6	pCM2-GFP OD 0.1	C58C1 OD 0.9	5 mM final of: E, S, W, L, C	12903	12903	12903
360	0	A1	wt	M2	1	1	1	6	pCM2-GFP OD 0.025	None (‘buffer’)	1% v/v trace minerals mix (ATCC MD-TMS)	7801	7801	7801
361	1	M2	wt	M2	1	1	2	6	pCM2-GFP OD 0.025	None (‘buffer’)	1% v/v trace minerals mix (ATCC MD-TMS)	10057	10057	10057
362	2	A3	wt	M2	1	1	3	6	pCM2-GFP OD 0.025	None (‘buffer’)	1% v/v trace minerals mix (ATCC MD-TMS)	7251	7251	7251
363	3	A4	wt	M2	1	2	1	6	pCM2-GFP OD 0.025	None (‘buffer’)	1% v/v trace minerals mix (ATCC MD-TMS)	7930	7930	7930
364	4	A5	wt	M2	1	2	2	6	pCM2-GFP OD 0.025	None (‘buffer’)	1% v/v trace minerals mix (ATCC MD-TMS)	4792	4792	4792
365	5	A6	wt	M2	1	2	3	6	pCM2-GFP OD 0.025	None (‘buffer’)	1% v/v trace minerals mix (ATCC MD-TMS)	7646	7646	7646
366	6	A7	wt	M2	2	1	1	6	pCM2-GFP OD 0.025	None (‘buffer’)	1% v/v trace minerals mix (ATCC MD-TMS)	16270	16270	16270
367	7	A8	wt	M2	2	1	2	6	pCM2-GFP OD 0.025	None (‘buffer’)	1% v/v trace minerals mix (ATCC MD-TMS)	14991	14991	14991
368	8	A9	wt	M2	2	1	3	6	pCM2-GFP OD 0.025	None (‘buffer’)	1% v/v trace minerals mix (ATCC MD-TMS)	19785	19785	19785
369	9	A10	wt	M2	2	2	1	6	pCM2-GFP OD 0.025	None (‘buffer’)	1% v/v trace minerals mix (ATCC MD-TMS)	22419	22419	22419
370	10	A11	wt	M2	2	2	2	6	pCM2-GFP OD 0.025	None (‘buffer’)	1% v/v trace minerals mix (ATCC MD-TMS)	24071	24071	24071
371	11	A12	wt	M2	2	2	3	6	pCM2-GFP OD 0.025	None (‘buffer’)	1% v/v trace minerals mix (ATCC MD-TMS)	17288	17288	17288
372	12	B1	wt	M2	3	1	1	6	pCM2-GFP OD 0.025	None (‘buffer’)	1% v/v trace minerals mix (ATCC MD-TMS)	18271	18271	18271
373	13	N2	wt	M2	3	1	2	6	pCM2-GFP OD 0.025	None (‘buffer’)	1% v/v trace minerals mix (ATCC MD-TMS)	11898	11898	11898
374	14	B3	wt	M2	3	1	3	6	pCM2-GFP OD 0.025	None (‘buffer’)	1% v/v trace minerals mix (ATCC MD-TMS)	25115	25115	25115
375	15	B4	wt	M2	3	2	1	6	pCM2-GFP OD 0.025	None (‘buffer’)	1% v/v trace minerals mix (ATCC MD-TMS)	9344	9344	9344
376	16	B5	wt	M2	3	2	2	6	pCM2-GFP OD 0.025	None (‘buffer’)	1% v/v trace minerals mix (ATCC MD-TMS)	10048	10048	10048
377	17	B6	wt	M2	3	2	3	6	pCM2-GFP OD 0.025	None (‘buffer’)	1% v/v trace minerals mix (ATCC MD-TMS)	13640	13640	13640
378	18	B7	wt	M2	4	1	1	6	pCM2-GFP OD 0.025	None (‘buffer’)	1% v/v trace minerals mix (ATCC MD-TMS)	22176	22176	22176
379	19	B8	wt	M2	4	1	2	6	pCM2-GFP OD 0.025	None (‘buffer’)	1% v/v trace minerals mix (ATCC MD-TMS)	8751	8751	8751
380	20	B9	wt	M2	4	1	3	6	pCM2-GFP OD 0.025	None (‘buffer’)	1% v/v trace minerals mix (ATCC MD-TMS)	11463	11463	11463
381	21	B10	wt	M2	4	2	1	6	pCM2-GFP OD 0.025	None (‘buffer’)	1% v/v trace minerals mix (ATCC MD-TMS)	11014	11014	11014
382	22	B11	wt	M2	4	2	2	6	pCM2-GFP OD 0.025	None (‘buffer’)	1% v/v trace minerals mix (ATCC MD-TMS)	11098	11098	11098
383	23	B12	wt	M2	4	2	3	6	pCM2-GFP OD 0.025	None (‘buffer’)	1% v/v trace minerals mix (ATCC MD-TMS)	14930	14930	14930
384	24	C1	wt	M2	5	1	1	6	pCM2-GFP OD 0.025	None (‘buffer’)	1% v/v trace minerals mix (ATCC MD-TMS)	22125	22125	22125
385	25	O2	wt	M2	5	1	2	6	pCM2-GFP OD 0.025	None (‘buffer’)	1% v/v trace minerals mix (ATCC MD-TMS)	27189	27189	27189
386	26	C3	wt	M2	5	1	3	6	pCM2-GFP OD 0.025	None (‘buffer’)	1% v/v trace minerals mix (ATCC MD-TMS)	31836	31836	31836
387	27	C4	wt	M2	5	2	1	6	pCM2-GFP OD 0.025	None (‘buffer’)	1% v/v trace minerals mix (ATCC MD-TMS)	23979	23979	23979
388	28	C5	wt	M2	5	2	2	6	pCM2-GFP OD 0.025	None (‘buffer’)	1% v/v trace minerals mix (ATCC MD-TMS)	18039	18039	18039
389	29	C6	wt	M2	5	2	3	6	pCM2-GFP OD 0.025	None (‘buffer’)	1% v/v trace minerals mix (ATCC MD-TMS)	15302	15302	15302
390	30	C7	wt	N2	1	1	1	6	pCM2-GFP OD 0.1	None (‘buffer’)	1% v/v trace minerals mix (ATCC MD-TMS)	46436	46436	46436
391	31	C8	wt	N2	1	1	2	6	pCM2-GFP OD 0.1	None (‘buffer’)	1% v/v trace minerals mix (ATCC MD-TMS)	53408	53408	53408
392	32	C9	wt	N2	1	1	3	6	pCM2-GFP OD 0.1	None (‘buffer’)	1% v/v trace minerals mix (ATCC MD-TMS)	48860	48860	48860
393	33	C10	wt	N2	1	2	1	6	pCM2-GFP OD 0.1	None (‘buffer’)	1% v/v trace minerals mix (ATCC MD-TMS)	44309	44309	44309
394	34	C11	wt	N2	1	2	2	6	pCM2-GFP OD 0.1	None (‘buffer’)	1% v/v trace minerals mix (ATCC MD-TMS)	38402	38402	38402
395	35	C12	wt	N2	1	2	3	6	pCM2-GFP OD 0.1	None (‘buffer’)	1% v/v trace minerals mix (ATCC MD-TMS)	34641	34641	34641
396	36	D1	wt	N2	2	1	1	6	pCM2-GFP OD 0.1	None (‘buffer’)	1% v/v trace minerals mix (ATCC MD-TMS)	83282	83282	83282
397	37	M2	wt	N2	2	1	2	6	pCM2-GFP OD 0.1	None (‘buffer’)	1% v/v trace minerals mix (ATCC MD-TMS)	97073	97073	97073
398	38	D3	wt	N2	2	1	3	6	pCM2-GFP OD 0.1	None (‘buffer’)	1% v/v trace minerals mix (ATCC MD-TMS)	94370	94370	94370
399	39	D4	wt	N2	2	2	1	6	pCM2-GFP OD 0.1	None (‘buffer’)	1% v/v trace minerals mix (ATCC MD-TMS)	102972	102972	102972
400	40	D5	wt	N2	2	2	2	6	pCM2-GFP OD 0.1	None (‘buffer’)	1% v/v trace minerals mix (ATCC MD-TMS)	110149	110149	110149
401	41	D6	wt	N2	2	2	3	6	pCM2-GFP OD 0.1	None (‘buffer’)	1% v/v trace minerals mix (ATCC MD-TMS)	53539	53539	53539
402	42	D7	wt	N2	3	1	1	6	pCM2-GFP OD 0.1	None (‘buffer’)	1% v/v trace minerals mix (ATCC MD-TMS)	49593	49593	49593
403	43	D8	wt	N2	3	1	2	6	pCM2-GFP OD 0.1	None (‘buffer’)	1% v/v trace minerals mix (ATCC MD-TMS)	69816	69816	69816
404	44	D9	wt	N2	3	1	3	6	pCM2-GFP OD 0.1	None (‘buffer’)	1% v/v trace minerals mix (ATCC MD-TMS)	51784	51784	51784
405	45	D10	wt	N2	3	2	1	6	pCM2-GFP OD 0.1	None (‘buffer’)	1% v/v trace minerals mix (ATCC MD-TMS)	39177	39177	39177
406	46	D11	wt	N2	3	2	2	6	pCM2-GFP OD 0.1	None (‘buffer’)	1% v/v trace minerals mix (ATCC MD-TMS)	40018	40018	40018
407	47	D12	wt	N2	3	2	3	6	pCM2-GFP OD 0.1	None (‘buffer’)	1% v/v trace minerals mix (ATCC MD-TMS)	34181	34181	34181
408	48	E1	wt	N2	4	1	1	6	pCM2-GFP OD 0.1	None (‘buffer’)	1% v/v trace minerals mix (ATCC MD-TMS)	84767	84767	84767
409	49	N2	wt	N2	4	1	2	6	pCM2-GFP OD 0.1	None (‘buffer’)	1% v/v trace minerals mix (ATCC MD-TMS)	96958	96958	96958
410	50	E3	wt	N2	4	1	3	6	pCM2-GFP OD 0.1	None (‘buffer’)	1% v/v trace minerals mix (ATCC MD-TMS)	69435	69435	69435
411	51	E4	wt	N2	4	2	1	6	pCM2-GFP OD 0.1	None (‘buffer’)	1% v/v trace minerals mix (ATCC MD-TMS)	123354	123354	123354
412	52	E5	wt	N2	4	2	2	6	pCM2-GFP OD 0.1	None (‘buffer’)	1% v/v trace minerals mix (ATCC MD-TMS)	120012	120012	120012
413	53	E6	wt	N2	4	2	3	6	pCM2-GFP OD 0.1	None (‘buffer’)	1% v/v trace minerals mix (ATCC MD-TMS)	114714	114714	114714
414	54	E7	wt	N2	5	1	1	6	pCM2-GFP OD 0.1	None (‘buffer’)	1% v/v trace minerals mix (ATCC MD-TMS)	38035	38035	38035
415	55	E8	wt	N2	5	1	2	6	pCM2-GFP OD 0.1	None (‘buffer’)	1% v/v trace minerals mix (ATCC MD-TMS)	34404	34404	34404
416	56	E9	wt	N2	5	1	3	6	pCM2-GFP OD 0.1	None (‘buffer’)	1% v/v trace minerals mix (ATCC MD-TMS)	26573	26573	26573
417	57	E10	wt	N2	5	2	1	6	pCM2-GFP OD 0.1	None (‘buffer’)	1% v/v trace minerals mix (ATCC MD-TMS)	88276	88276	88276
418	58	E11	wt	N2	5	2	2	6	pCM2-GFP OD 0.1	None (‘buffer’)	1% v/v trace minerals mix (ATCC MD-TMS)	72931	72931	72931
419	59	E12	wt	N2	5	2	3	6	pCM2-GFP OD 0.1	None (‘buffer’)	1% v/v trace minerals mix (ATCC MD-TMS)	26820	26820	26820
420	60	F1	wt	O2	1	1	1	6	pCM2-GFP OD 1	None (‘buffer’)	1% v/v trace minerals mix (ATCC MD-TMS)	24864	24864	24864
421	61	O2	wt	O2	1	1	2	6	pCM2-GFP OD 1	None (‘buffer’)	1% v/v trace minerals mix (ATCC MD-TMS)	186917	186917	186917
422	62	F3	wt	O2	1	1	3	6	pCM2-GFP OD 1	None (‘buffer’)	1% v/v trace minerals mix (ATCC MD-TMS)	176946	176946	176946
423	63	F4	wt	O2	1	2	1	6	pCM2-GFP OD 1	None (‘buffer’)	1% v/v trace minerals mix (ATCC MD-TMS)	91050	91050	91050
424	64	F5	wt	O2	1	2	2	6	pCM2-GFP OD 1	None (‘buffer’)	1% v/v trace minerals mix (ATCC MD-TMS)	111676	111676	111676
425	65	F6	wt	O2	1	2	3	6	pCM2-GFP OD 1	None (‘buffer’)	1% v/v trace minerals mix (ATCC MD-TMS)	130362	130362	130362
426	66	F7	wt	O2	2	1	1	6	pCM2-GFP OD 1	None (‘buffer’)	1% v/v trace minerals mix (ATCC MD-TMS)	180005	180005	180005
427	67	F8	wt	O2	2	1	2	6	pCM2-GFP OD 1	None (‘buffer’)	1% v/v trace minerals mix (ATCC MD-TMS)	213257	213257	213257
428	68	F9	wt	O2	2	1	3	6	pCM2-GFP OD 1	None (‘buffer’)	1% v/v trace minerals mix (ATCC MD-TMS)	230778	230778	230778
429	69	F10	wt	O2	2	2	1	6	pCM2-GFP OD 1	None (‘buffer’)	1% v/v trace minerals mix (ATCC MD-TMS)	179311	179311	179311
430	70	F11	wt	O2	2	2	2	6	pCM2-GFP OD 1	None (‘buffer’)	1% v/v trace minerals mix (ATCC MD-TMS)	169278	169278	169278
431	71	F12	wt	O2	2	2	3	6	pCM2-GFP OD 1	None (‘buffer’)	1% v/v trace minerals mix (ATCC MD-TMS)	146393	146393	146393
432	72	G1	wt	O2	3	1	1	6	pCM2-GFP OD 1	None (‘buffer’)	1% v/v trace minerals mix (ATCC MD-TMS)	160030	160030	160030
433	73	M2	wt	O2	3	1	2	6	pCM2-GFP OD 1	None (‘buffer’)	1% v/v trace minerals mix (ATCC MD-TMS)	171569	171569	171569
434	74	G3	wt	O2	3	1	3	6	pCM2-GFP OD 1	None (‘buffer’)	1% v/v trace minerals mix (ATCC MD-TMS)	166207	166207	166207
435	75	G4	wt	O2	3	2	1	6	pCM2-GFP OD 1	None (‘buffer’)	1% v/v trace minerals mix (ATCC MD-TMS)	59921	59921	59921
436	76	G5	wt	O2	3	2	2	6	pCM2-GFP OD 1	None (‘buffer’)	1% v/v trace minerals mix (ATCC MD-TMS)	65830	65830	65830
437	77	G6	wt	O2	3	2	3	6	pCM2-GFP OD 1	None (‘buffer’)	1% v/v trace minerals mix (ATCC MD-TMS)	72833	72833	72833
438	78	G7	wt	O2	4	1	1	6	pCM2-GFP OD 1	None (‘buffer’)	1% v/v trace minerals mix (ATCC MD-TMS)	131875	131875	131875
439	79	G8	wt	O2	4	1	2	6	pCM2-GFP OD 1	None (‘buffer’)	1% v/v trace minerals mix (ATCC MD-TMS)	127806	127806	127806
440	80	G9	wt	O2	4	1	3	6	pCM2-GFP OD 1	None (‘buffer’)	1% v/v trace minerals mix (ATCC MD-TMS)	156983	156983	156983
441	81	G10	wt	O2	4	2	1	6	pCM2-GFP OD 1	None (‘buffer’)	1% v/v trace minerals mix (ATCC MD-TMS)	208001	208001	208001
442	82	G11	wt	O2	4	2	2	6	pCM2-GFP OD 1	None (‘buffer’)	1% v/v trace minerals mix (ATCC MD-TMS)	199435	199435	199435
443	83	G12	wt	O2	4	2	3	6	pCM2-GFP OD 1	None (‘buffer’)	1% v/v trace minerals mix (ATCC MD-TMS)	196300	196300	196300
444	84	H1	wt	O2	5	1	1	6	pCM2-GFP OD 1	None (‘buffer’)	1% v/v trace minerals mix (ATCC MD-TMS)	89125	89125	89125
445	85	N2	wt	O2	5	1	2	6	pCM2-GFP OD 1	None (‘buffer’)	1% v/v trace minerals mix (ATCC MD-TMS)	136262	136262	136262
446	86	H3	wt	O2	5	1	3	6	pCM2-GFP OD 1	None (‘buffer’)	1% v/v trace minerals mix (ATCC MD-TMS)	126669	126669	126669
447	87	H4	wt	O2	5	2	1	6	pCM2-GFP OD 1	None (‘buffer’)	1% v/v trace minerals mix (ATCC MD-TMS)	189591	189591	189591
448	88	H5	wt	O2	5	2	2	6	pCM2-GFP OD 1	None (‘buffer’)	1% v/v trace minerals mix (ATCC MD-TMS)	158534	158534	158534
449	89	H6	wt	O2	5	2	3	6	pCM2-GFP OD 1	None (‘buffer’)	1% v/v trace minerals mix (ATCC MD-TMS)	200287	200287	200287
450	0	A1	wt	P2	1	1	1	6	pCM2-GFP OD 0.1	C58C1 OD 0.9	1% v/v trace minerals mix (ATCC MD-TMS)	6183	6183	6183
451	1	P2	wt	P2	1	1	2	6	pCM2-GFP OD 0.1	C58C1 OD 0.9	1% v/v trace minerals mix (ATCC MD-TMS)	6350	6350	6350
452	2	A3	wt	P2	1	1	3	6	pCM2-GFP OD 0.1	C58C1 OD 0.9	1% v/v trace minerals mix (ATCC MD-TMS)	5020	5020	5020
453	3	A4	wt	P2	1	2	1	6	pCM2-GFP OD 0.1	C58C1 OD 0.9	1% v/v trace minerals mix (ATCC MD-TMS)	4105	4105	4105
454	4	A5	wt	P2	1	2	2	6	pCM2-GFP OD 0.1	C58C1 OD 0.9	1% v/v trace minerals mix (ATCC MD-TMS)	3513	3513	3513
455	5	A6	wt	P2	1	2	3	6	pCM2-GFP OD 0.1	C58C1 OD 0.9	1% v/v trace minerals mix (ATCC MD-TMS)	2807	2807	2807
456	6	A7	wt	P2	2	1	1	6	pCM2-GFP OD 0.1	C58C1 OD 0.9	1% v/v trace minerals mix (ATCC MD-TMS)	5373	5373	5373
457	7	A8	wt	P2	2	1	2	6	pCM2-GFP OD 0.1	C58C1 OD 0.9	1% v/v trace minerals mix (ATCC MD-TMS)	7437	7437	7437
458	8	A9	wt	P2	2	1	3	6	pCM2-GFP OD 0.1	C58C1 OD 0.9	1% v/v trace minerals mix (ATCC MD-TMS)	4598	4598	4598
459	9	A10	wt	P2	2	2	1	6	pCM2-GFP OD 0.1	C58C1 OD 0.9	1% v/v trace minerals mix (ATCC MD-TMS)	4128	4128	4128
460	10	A11	wt	P2	2	2	2	6	pCM2-GFP OD 0.1	C58C1 OD 0.9	1% v/v trace minerals mix (ATCC MD-TMS)	4789	4789	4789
461	11	A12	wt	P2	2	2	3	6	pCM2-GFP OD 0.1	C58C1 OD 0.9	1% v/v trace minerals mix (ATCC MD-TMS)	4066	4066	4066
462	12	B1	wt	P2	3	1	1	6	pCM2-GFP OD 0.1	C58C1 OD 0.9	1% v/v trace minerals mix (ATCC MD-TMS)	4848	4848	4848
463	13	N2	wt	P2	3	1	2	6	pCM2-GFP OD 0.1	C58C1 OD 0.9	1% v/v trace minerals mix (ATCC MD-TMS)	4589	4589	4589
464	14	B3	wt	P2	3	1	3	6	pCM2-GFP OD 0.1	C58C1 OD 0.9	1% v/v trace minerals mix (ATCC MD-TMS)	5427	5427	5427
465	15	B4	wt	P2	3	2	1	6	pCM2-GFP OD 0.1	C58C1 OD 0.9	1% v/v trace minerals mix (ATCC MD-TMS)	6472	6472	6472
466	16	B5	wt	P2	3	2	2	6	pCM2-GFP OD 0.1	C58C1 OD 0.9	1% v/v trace minerals mix (ATCC MD-TMS)	4176	4176	4176
467	17	B6	wt	P2	3	2	3	6	pCM2-GFP OD 0.1	C58C1 OD 0.9	1% v/v trace minerals mix (ATCC MD-TMS)	4793	4793	4793
468	18	B7	wt	P2	4	1	1	6	pCM2-GFP OD 0.1	C58C1 OD 0.9	1% v/v trace minerals mix (ATCC MD-TMS)	7976	7976	7976
469	19	B8	wt	P2	4	1	2	6	pCM2-GFP OD 0.1	C58C1 OD 0.9	1% v/v trace minerals mix (ATCC MD-TMS)	7471	7471	7471
470	20	B9	wt	P2	4	1	3	6	pCM2-GFP OD 0.1	C58C1 OD 0.9	1% v/v trace minerals mix (ATCC MD-TMS)	4704	4704	4704
471	21	B10	wt	P2	4	2	1	6	pCM2-GFP OD 0.1	C58C1 OD 0.9	1% v/v trace minerals mix (ATCC MD-TMS)	5953	5953	5953
472	22	B11	wt	P2	4	2	2	6	pCM2-GFP OD 0.1	C58C1 OD 0.9	1% v/v trace minerals mix (ATCC MD-TMS)	3767	3767	3767
473	23	B12	wt	P2	4	2	3	6	pCM2-GFP OD 0.1	C58C1 OD 0.9	1% v/v trace minerals mix (ATCC MD-TMS)	4367	4367	4367
474	24	C1	wt	P2	5	1	1	6	pCM2-GFP OD 0.1	C58C1 OD 0.9	1% v/v trace minerals mix (ATCC MD-TMS)	3529	3529	3529
475	25	O2	wt	P2	5	1	2	6	pCM2-GFP OD 0.1	C58C1 OD 0.9	1% v/v trace minerals mix (ATCC MD-TMS)	2990	2990	2990
476	26	C3	wt	P2	5	1	3	6	pCM2-GFP OD 0.1	C58C1 OD 0.9	1% v/v trace minerals mix (ATCC MD-TMS)	2131	2131	2131
477	27	C4	wt	P2	5	2	1	6	pCM2-GFP OD 0.1	C58C1 OD 0.9	1% v/v trace minerals mix (ATCC MD-TMS)	2432	2432	2432
478	28	C5	wt	P2	5	2	2	6	pCM2-GFP OD 0.1	C58C1 OD 0.9	1% v/v trace minerals mix (ATCC MD-TMS)	4768	4768	4768
479	29	C6	wt	P2	5	2	3	6	pCM2-GFP OD 0.1	C58C1 OD 0.9	1% v/v trace minerals mix (ATCC MD-TMS)	3936	3936	3936
480	30	C7	wt	leaf	1	1	1	6	None	None	None	435	435	435
481	31	C8	wt	leaf	1	1	2	6	None	None	None	449	449	449
482	32	C9	wt	leaf	2	1	1	6	None	None	None	581	581	581
483	33	C10	wt	leaf	2	1	2	6	None	None	None	558	558	558
484	34	C11	wt	leaf	3	1	1	6	None	None	None	458	458	458
485	35	C12	wt	leaf	3	1	2	6	None	None	None	447	447	447

[truncated: 3 more sheets: leaf_punch_fluo_10, leaf_punch_fluo_11, leaf_punch_fluo_12]
