# Supplementary material for: Quantitative dissection of Agrobacterium T-DNA expression in single plant cells reveals density-dependent synergy and antagonism
Source: Nat Plants. 2025 May 12;11(5):1060–73. doi: 10.1038/s41477-025-01996-w (PMC12095076; doi:10.1038/s41477-025-01996-w)
Supplement: Supplementary file 5 — Glucoraphanin LC–MS data. [file 41477_2025_1996_MOESM5_ESM.xlsx]

## Sheet: Sheet1
Date	Description	File name	Figure	Additional information
2024-04-04	Reconstitution of the glucoraphanin biosynthesis pathway in tobacco using one plasmid per strain (i.e. regular strains) or two plasmids per strain (BiBi)	glucoraphanin_results_norm_1	Fig. 6C
2024-01-31	Reconstitution of the glucoraphanin biosynthesis pathway in tobacco using one plasmid per strain (i.e. regular strains) or two plasmids per strain (BiBi)	glucoraphanin_results_norm_2	Extended Data Fig. 10

## Sheet: LCMS-1
mix_Name	Glucoraphanin	mixID	Replicate	OD
BBR1_0.05_1	0	BBR1_co	1	0.05
BBR1_0.05_2	0	BBR1_co	2	0.05
BBR1_0.05_3	0	BBR1_co	3	0.05
BBR1_0.05_4	0	BBR1_co	4	0.05
BBR1_0.05_5	0	BBR1_co	5	0.05
BBR1_0.1_1	0.434466	BBR1_co	1	0.1
BBR1_0.1_2	0.269767	BBR1_co	2	0.1
BBR1_0.1_3	0.190391	BBR1_co	3	0.1
BBR1_0.1_4	0.451212	BBR1_co	4	0.1
BBR1_0.1_5	0.461823	BBR1_co	5	0.1
BBR1_0.5_1	3.90243	BBR1_co	1	0.5
BBR1_0.5_2	4.88323	BBR1_co	2	0.5
BBR1_0.5_3	5.23074	BBR1_co	3	0.5
BBR1_0.5_4	5.54664	BBR1_co	4	0.5
BBR1_0.5_5	3.60568	BBR1_co	5	0.5
BBR1_1.0_1	4.80483	BBR1_co	1	1
BBR1_1.0_2	5.82707	BBR1_co	2	1
BBR1_1.0_3	5.87008	BBR1_co	3	1
BBR1_1.0_4	6.35533	BBR1_co	4	1
BBR1_1.0_5	3.67059	BBR1_co	5	1
BV_0.05_1	0.169645	BBR1-pVS1_BiBi	1	0.05
BV_0.05_2	0.122522	BBR1-pVS1_BiBi	2	0.05
BV_0.05_3	0.180981	BBR1-pVS1_BiBi	3	0.05
BV_0.05_4	0.265522	BBR1-pVS1_BiBi	4	0.05
BV_0.05_5	0	BBR1-pVS1_BiBi	5	0.05
BV_0.1_1	0.772672	BBR1-pVS1_BiBi	1	0.1
BV_0.1_2	1.28688	BBR1-pVS1_BiBi	2	0.1
BV_0.1_3	2.36606	BBR1-pVS1_BiBi	3	0.1
BV_0.1_4	3.39673	BBR1-pVS1_BiBi	4	0.1
BV_0.1_5	1.50788	BBR1-pVS1_BiBi	5	0.1
BV_0.5_1	8.09813	BBR1-pVS1_BiBi	1	0.5
BV_0.5_2	4.20965	BBR1-pVS1_BiBi	2	0.5
BV_0.5_3	6.57937	BBR1-pVS1_BiBi	3	0.5
BV_0.5_4	2.91268	BBR1-pVS1_BiBi	4	0.5
BV_0.5_5	4.5108	BBR1-pVS1_BiBi	5	0.5
BV_1.0_1	7.68102	BBR1-pVS1_BiBi	1	1
BV_1.0_2	9.35357	BBR1-pVS1_BiBi	2	1
BV_1.0_3	5.22401	BBR1-pVS1_BiBi	3	1
BV_1.0_4	4.53569	BBR1-pVS1_BiBi	4	1
BV_1.0_5	6.88786	BBR1-pVS1_BiBi	5	1
GFP_1	0	neg	1	1
GFP_2	0.06	neg	2	1
GFP_3	0	neg	3	1

## Sheet: LCMS-2
mix_Name	Glucoraphanin	Replicate	OD	mixID
GFP_1.0_2	0	1	1	GFP
GFP_1.0_2	0	2	1	GFP
GFP_1.0_3	0	3	1	GFP
BBR1_OD_0.01_1	0	1	0.01	BBR1_co
BBR1_OD_0.01_2	0	2	0.01	BBR1_co
BBR1_OD_0.01_3	0	3	0.01	BBR1_co
BBR1_OD_0.05_1	0	1	0.05	BBR1_co
BBR1_OD_0.05_2	0.05	2	0.05	BBR1_co
BBR1_OD_0.05_3	0	3	0.05	BBR1_co
BBR1_OD_0.1_1	0.17	1	0.1	BBR1_co
BBR1_OD_0.1_2	0.22	2	0.1	BBR1_co
BBR1_OD_0.1_3	0.24	3	0.1	BBR1_co
BBR1_OD_0.5_1	3.79	1	0.5	BBR1_co
BBR1_OD_0.5_2	2.36	2	0.5	BBR1_co
BBR1_OD_0.5_3	2.85	3	0.5	BBR1_co
BBR1_OD_1.0_1	6.22	1	1	BBR1_co
BBR1_OD_1.0_2	2.69	2	1	BBR1_co
BBR1_OD_1.0_3	4.57	3	1	BBR1_co
BBR1_OD_2.0_1	6.77	1	2	BBR1_co
BBR1_OD_2.0_2	4.77	2	2	BBR1_co
BBR1_OD_2.0_3	6.06	3	2	BBR1_co
B1V2_OD_0.01_1	0	1	0.01	BBR1-pVS1_BiBi
B1V2_OD_0.01_2	0	2	0.01	BBR1-pVS1_BiBi
B1V2_OD_0.01_3	0	3	0.01	BBR1-pVS1_BiBi
B1V2_OD_0.05_1	0.06	1	0.05	BBR1-pVS1_BiBi
B1V2_OD_0.05_2	0.15	2	0.05	BBR1-pVS1_BiBi
B1V2_OD_0.05_3	0.43	3	0.05	BBR1-pVS1_BiBi
B1V2_OD_0.1_1	0.8	1	0.1	BBR1-pVS1_BiBi
B1V2_OD_0.1_2	0.64	2	0.1	BBR1-pVS1_BiBi
B1V2_OD_0.1_3	1.24	3	0.1	BBR1-pVS1_BiBi
B1V2_OD_0.5_1	3.59	1	0.5	BBR1-pVS1_BiBi
B1V2_OD_0.5_2	3.93	2	0.5	BBR1-pVS1_BiBi
B1V2_OD_0.5_3	4.49	3	0.5	BBR1-pVS1_BiBi
B1V2_OD_1.0_1	6.8	1	1	BBR1-pVS1_BiBi
B1V2_OD_1.0_2	3.65	2	1	BBR1-pVS1_BiBi
B1V2_OD_1.0_3	3.34	3	1	BBR1-pVS1_BiBi
B1V2_OD_2.0_1	9.19	1	2	BBR1-pVS1_BiBi
B1V2_OD_2.0_2	2.16	2	2	BBR1-pVS1_BiBi
B1V2_OD_2.0_3	2.94	3	2	BBR1-pVS1_BiBi
